# Supplementary material for: Characterization of a functional endothelial super-enhancer that regulates ADAMTS18 and angiogenesis
Source: Nucleic Acids Res. 2021 Jul 28;49(14):8078–96. doi: 10.1093/nar/gkab633 (PMC8373076; doi:10.1093/nar/gkab633)
Supplement: gkab633_Supplemental_Files [file gkab633_supplemental_files.zip]

Archive with 2 entries (2 files):
- gkab633_supplementary_data.pdf
- NAR-03580-X-2020_Supplementary data_DEGs lists.xlsx
