# Supplementary material for: Characterization of a functional endothelial super-enhancer that regulates ADAMTS18 and angiogenesis
Source: Nucleic Acids Res. 2021 Jul 28;49(14):8078–96. doi: 10.1093/nar/gkab633 (PMC8373076; doi:10.1093/nar/gkab633)
Supplement: gkab633_Supplemental_Files [file gkab633_supplemental_files.zip › NAR-03580-X-2020_Supplementary data_DEGs lists.xlsx]

## Sheet: DEGs_E2_del 
Upregulated (2FC/FDR<0.05)
GeneID	Symbol	RefSeq	logFC
ENSG00000142185	TRPM2	NM_001001188	8.23338
ENSG00000128408	RIBC2	NM_015653	7.94329
ENSG00000183715	OPCML	NM_001012393	7.43441
ENSG00000189057	FAM111B	NM_001142703	7.15093
ENSG00000165606	DRGX	NM_001080520	7.12876
ENSG00000171320	ESCO2	NM_001017420	6.96396
ENSG00000187475	HIST1H1T	NM_005323	6.69532
ENSG00000205221	VIT	NM_001177969	6.4993
ENSG00000171848	RRM2	NM_001034	6.49511
ENSG00000260910	LINC00565	NR_047495	6.46419
ENSG00000152253	SPC25	NM_020675	6.29248
ENSG00000007968	E2F2	NM_004091	6.25404
ENSG00000085840	ORC1	NM_001190818	6.23302
ENSG00000167900	TK1	NM_001346663	6.17052
ENSG00000074181	NOTCH3	NM_000435	6.12848
ENSG00000165300	SLITRK5	NM_015567	6.09507
ENSG00000101057	MYBL2	NM_001278610	6.03852
ENSG00000186871	ERCC6L	NM_001009954	6.01688
ENSG00000227039	ITGB2-AS1	NR_038311	6.00168
ENSG00000128815	WDFY4	NM_020945	5.9989
ENSG00000183090	FREM3	NM_001168235	5.86545
ENSG00000137642	SORL1	NM_003105	5.85718
ENSG00000171241	SHCBP1	NM_001324318	5.67063
ENSG00000178150	ZNF114	NM_001301062	5.6
ENSG00000248596	LOC643201	NR_036494	5.56488
ENSG00000204792	LINC01291	NR_125792	5.54562
ENSG00000109805	NCAPG	NM_022346	5.47308
ENSG00000186185	KIF18B	NM_001080443	5.44644
ENSG00000154839	SKA1	NM_001039535	5.42566
ENSG00000168078	PBK	NM_001278945	5.35629
ENSG00000065328	MCM10	NM_018518	5.33619
ENSG00000148773	MKI67	NM_001145966	5.31867
ENSG00000137310	TCF19	NM_001077511	5.30036
ENSG00000197153	HIST1H3J	NM_003535	5.29529
ENSG00000104147	OIP5	NM_001317860	5.28981
ENSG00000185432	METTL7A	NM_014033	5.26223
ENSG00000184357	HIST1H1B	NM_005322	5.26117
ENSG00000117115	PADI2	NM_007365	5.25291
ENSG00000129195	PIMREG	NM_001195228	5.24154
ENSG00000179750	APOBEC3B	NM_001270411	5.22528
ENSG00000112984	KIF20A	NM_005733	5.20683
ENSG00000184347	SLIT3	NM_001271946	5.20022
ENSG00000166803	PCLAF	NM_001029989	5.18855
ENSG00000174371	EXO1	NM_001319224	5.18537
ENSG00000124635	HIST1H2BJ	NM_021058	5.1729
ENSG00000139438	FAM222A	NM_032829	5.16588
ENSG00000131153	GINS2	NM_016095	5.15998
ENSG00000115163	CENPA	NM_001042426	5.11094
ENSG00000121152	NCAPH	NM_001281710	5.10697
ENSG00000117399	CDC20	NM_001255	5.10634
ENSG00000128833	MYO5C	NM_018728	5.07294
ENSG00000089685	BIRC5	NM_001012270	5.05552
ENSG00000011426	ANLN	NM_001284301	4.99337
ENSG00000126787	DLGAP5	NM_001146015	4.95404
ENSG00000178999	AURKB	NM_001256834	4.93918
ENSG00000233296	LOC105373354	XR_001739245	4.88448
ENSG00000122952	ZWINT	NM_001005413	4.8691
ENSG00000066279	ASPM	NM_001206846	4.86853
ENSG00000154118	JPH3	NM_001271604	4.85669
ENSG00000183813	CCR4	NM_005508	4.84156
ENSG00000134690	CDCA8	NM_001256875	4.83419
ENSG00000075218	GTSE1	NM_016426	4.78418
ENSG00000166394	CYB5R2	NM_001001336	4.78329
ENSG00000112742	TTK	NM_001166691	4.73093
ENSG00000158164	TMSB15A	NM_021992	4.70912
ENSG00000147536	GINS4	NM_032336	4.68163
ENSG00000237649	KIFC1	NM_002263	4.62177
ENSG00000129173	E2F8	NM_001256371	4.61087
ENSG00000080986	NDC80	NM_006101	4.58329
ENSG00000163808	KIF15	NM_020242	4.57057
ENSG00000165272	AQP3	NM_001318144	4.56102
ENSG00000111206	FOXM1	NM_001243088	4.53682
ENSG00000165490	DDIAS	NM_001363481	4.52684
ENSG00000138180	CEP55	NM_001127182	4.52614
ENSG00000185130	HIST1H2BL	NM_003519	4.52033
ENSG00000131747	TOP2A	NM_001067	4.48348
ENSG00000156509	FBXO43	NM_001029860	4.48333
ENSG00000146250	PRSS35	NM_001170423	4.43802
ENSG00000146670	CDCA5	NM_080668	4.42352
ENSG00000169715	MT1E	NM_001363555	4.41487
ENSG00000165244	ZNF367	NM_153695	4.40816
ENSG00000143476	DTL	NM_001286229	4.39702
ENSG00000247151	CSTF3-DT	NR_034027	4.39183
ENSG00000171435	KSR2	NM_173598	4.37382
ENSG00000198286	CARD11	NM_001324281	4.3732
ENSG00000118513	MYB	NM_001130172	4.36209
ENSG00000024526	DEPDC1	NM_001114120	4.35748
ENSG00000143228	NUF2	NM_031423	4.35429
ENSG00000213626	LBH	NM_030915	4.34952
ENSG00000169679	BUB1	NM_001278616	4.33544
ENSG00000102048	ASB9	NM_001031739	4.32888
ENSG00000129810	SGO1	NM_001012409	4.32882
ENSG00000142945	KIF2C	NM_001297655	4.32834
ENSG00000157456	CCNB2	NM_004701	4.32364
ENSG00000051341	POLQ	NM_199420	4.31526
ENSG00000111665	CDCA3	NM_001297602	4.30633
ENSG00000108852	MPP2	NM_001278370	4.30237
ENSG00000196584	XRCC2	NM_005431	4.27307
ENSG00000094804	CDC6	NM_001254	4.27089
ENSG00000185697	MYBL1	NM_001080416	4.26826
ENSG00000102384	CENPI	NM_001318521	4.26765
ENSG00000145386	CCNA2	NM_001237	4.26712
ENSG00000165480	SKA3	NM_001166017	4.25439
ENSG00000196747	HIST1H2AI	NM_003509	4.24408
ENSG00000078401	EDN1	NM_001168319	4.24213
ENSG00000151725	CENPU	NM_024629	4.21876
ENSG00000101447	FAM83D	NM_030919	4.21703
ENSG00000105011	ASF1B	NM_018154	4.21317
ENSG00000090889	KIF4A	NM_012310	4.21028
ENSG00000197409	HIST1H3D	NM_003530	4.19036
ENSG00000111859	NEDD9	NM_001142393	4.17956
ENSG00000072571	HMMR	NM_001142556	4.17528
ENSG00000231607	DLEU2	NR_002612	4.175
ENSG00000123485	HJURP	NM_001282962	4.17003
ENSG00000237870	LOC102724434	NR_130921	4.12229
ENSG00000137812	KNL1	NM_144508	4.11887
ENSG00000158402	CDC25C	NM_001287582	4.09962
ENSG00000142731	PLK4	NM_001190799	4.09814
ENSG00000140451	PIF1	NM_001286496	4.08138
ENSG00000203760	CENPW	NM_001012507	4.06582
ENSG00000196805	SPRR2B	NM_001017418	4.0565
ENSG00000134057	CCNB1	NM_001354844	4.03398
ENSG00000076382	SPAG5	NM_006461	4.02778
ENSG00000117724	CENPF	NM_016343	4.01075
ENSG00000228716	DHFR	NM_000791	4.00663
ENSG00000198901	PRC1	NM_001267580	4.00356
ENSG00000127564	PKMYT1	NM_001258450	3.98892
ENSG00000166923	GREM1	NM_001191322	3.9861
ENSG00000175305	CCNE2	NM_004702	3.97615
ENSG00000138160	KIF11	NM_004523	3.94843
ENSG00000164850	GPER1	NM_001031682	3.94456
ENSG00000085999	RAD54L	NM_001142548	3.94441
ENSG00000117650	NEK2	NM_001204182	3.93114
ENSG00000118193	KIF14	NM_001305792	3.91024
ENSG00000108984	MAP2K6	NM_001330450	3.89487
ENSG00000115339	GALNT3	NM_004482	3.89019
ENSG00000168496	FEN1	NM_004111	3.88786
ENSG00000124575	HIST1H1D	NM_005320	3.87691
ENSG00000088325	TPX2	NM_012112	3.87672
ENSG00000170312	CDK1	NM_001130829	3.87035
ENSG00000137807	KIF23	NM_001281301	3.8679
ENSG00000158406	HIST1H4H	NM_003543	3.85455
ENSG00000203814	HIST2H2BF	NM_001024599	3.84067
ENSG00000100526	CDKN3	NM_001130851	3.83432
ENSG00000138778	CENPE	NM_001286734	3.82845
ENSG00000135617	PRADC1	NM_032319	3.8156
ENSG00000123080	CDKN2C	NM_001262	3.80227
ENSG00000175063	UBE2C	NM_001281741	3.78087
ENSG00000184661	CDCA2	NM_001317906	3.77276
ENSG00000102879	CORO1A	NM_001193333	3.76406
ENSG00000169607	CKAP2L	NM_001304361	3.74619
ENSG00000131470	PSMC3IP	NM_001256014	3.74519
ENSG00000156970	BUB1B	NM_001211	3.72842
ENSG00000145287	PLAC8	NM_001130715	3.72647
ENSG00000166851	PLK1	NM_005030	3.71599
ENSG00000183775	KCTD16	NM_020768	3.71515
ENSG00000035499	DEPDC1B	NM_001145208	3.69878
ENSG00000137463	MGARP	NM_032623	3.69229
ENSG00000135451	TROAP	NM_001100620	3.6563
ENSG00000109472	CPE	NM_001873	3.63946
ENSG00000196787	HIST1H2AG	NM_021064	3.63769
ENSG00000148677	ANKRD1	NM_014391	3.63391
ENSG00000091651	ORC6	NM_014321	3.62845
ENSG00000122035	RASL11A	NM_001331126	3.62319
ENSG00000183856	IQGAP3	NM_178229	3.61302
ENSG00000159231	CBR3	NM_001236	3.59737
ENSG00000168874	ATOH8	NM_032827	3.5907
ENSG00000259867	LOC102724084	NR_120307	3.58457
ENSG00000163535	SGO2	NM_001160033	3.58028
ENSG00000161888	SPC24	NM_001317031	3.56473
ENSG00000167191	GPRC5B	NM_001304771	3.56394
ENSG00000104738	MCM4	NM_005914	3.56356
ENSG00000236513	LOC101928201	NR_110390	3.54283
ENSG00000100162	CENPM	NM_001002876	3.52033
ENSG00000075702	WDR62	NM_001083961	3.48683
ENSG00000135476	ESPL1	NM_012291	3.48315
ENSG00000071539	TRIP13	NM_001166260	3.47233
ENSG00000196890	HIST3H2BB	NM_175055	3.46746
ENSG00000068489	PRR11	NM_018304	3.46743
ENSG00000129354	AP1M2	NM_001300887	3.45973
ENSG00000051180	RAD51	NM_001164269	3.45713
ENSG00000121211	MND1	NM_001253861	3.45191
ENSG00000183186	C2CD4C	NM_001136263	3.45189
ENSG00000122966	CIT	NM_001206999	3.45156
ENSG00000236914	LINC01852	NR_147199	3.43471
ENSG00000115602	IL1RL1	NM_001282408	3.41904
ENSG00000124019	FAM124B	NM_001122779	3.37851
ENSG00000113578	FGF1	NM_000800	3.37775
ENSG00000188783	PRELP	NM_002725	3.37144
ENSG00000183598	HIST2H3D	NM_001123375	3.37129
ENSG00000167513	CDT1	NM_030928	3.36492
ENSG00000111247	RAD51AP1	NM_001130862	3.36444
ENSG00000180596	HIST1H2BC	NM_003526	3.35799
ENSG00000127423	AUNIP	NM_001287490	3.34709
ENSG00000101003	GINS1	NM_021067	3.33409
ENSG00000162745	OLFML2B	NM_001297713	3.32267
ENSG00000215784	FAM72D	NM_001345942	3.3092
ENSG00000137135	ARHGEF39	NM_032818	3.3017
ENSG00000187173	LCE2A	NM_178428	3.28308
ENSG00000136982	DSCC1	NM_024094	3.27654
ENSG00000187689	AMTN	NM_001286731	3.2758
ENSG00000179841	AKAP5	NM_004857	3.27397
ENSG00000136492	BRIP1	NM_032043	3.27014
ENSG00000177602	HASPIN	NM_031965	3.26312
ENSG00000092470	WDR76	NM_001167941	3.25453
ENSG00000109674	NEIL3	NM_018248	3.25231
ENSG00000013810	TACC3	NM_006342	3.25073
ENSG00000101412	E2F1	NM_005225	3.24627
ENSG00000197061	HIST1H4C	NM_003542	3.24068
ENSG00000122547	EEPD1	NM_030636	3.23587
ENSG00000104213	PDGFRL	NM_006207	3.20543
ENSG00000143375	CGN	NM_020770	3.20144
ENSG00000198826	ARHGAP11A	NM_001286479	3.19965
ENSG00000175183	CSRP2	NM_001300965	3.18549
ENSG00000160957	RECQL4	NM_004260	3.16332
ENSG00000146410	MTFR2	NM_001099286	3.15533
ENSG00000005243	COPZ2	NM_016429	3.14883
ENSG00000188610	FAM72B	NM_001100910	3.14635
ENSG00000101842	VSIG1	NM_001170553	3.14615
ENSG00000164045	CDC25A	NM_001789	3.13376
ENSG00000145863	GABRA6	NM_000811	3.12574
ENSG00000154096	THY1	NM_001311160	3.12333
ENSG00000258667	LOC105370526	NR_144368	3.11095
ENSG00000158486	DNAH3	NM_001347886	3.10546
ENSG00000101945	SUV39H1	NM_001282166	3.08124
ENSG00000164109	MAD2L1	NM_002358	3.07749
ENSG00000187837	HIST1H1C	NM_005319	3.06891
ENSG00000120437	ACAT2	NM_001303253	3.0629
ENSG00000012048	BRCA1	NM_007294	3.0616
ENSG00000176890	TYMS	NM_001071	3.05471
ENSG00000108691	CCL2	NM_002982	3.05199
ENSG00000177138	FAM9B	NM_173696	3.05153
ENSG00000225077	LINC00337	NM_153709	3.04692
ENSG00000197299	BLM	NM_000057	3.04521
ENSG00000186193	SAPCD2	NM_178448	3.02626
ENSG00000162174	ASRGL1	NM_001083926	3.0262
ENSG00000167528	ZNF641	NM_001172681	3.02032
ENSG00000164604	GPR85	NM_001146265	3.01977
ENSG00000161800	RACGAP1	NM_001126103	3.01373
ENSG00000176208	ATAD5	NM_024857	3.00751
ENSG00000163507	CIP2A	NM_020890	2.99461
ENSG00000184270	HIST2H2AB	NM_175065	2.98261
ENSG00000138346	DNA2	NM_001080449	2.9701
ENSG00000178295	GEN1	NM_001130009	2.9626
ENSG00000137804	NUSAP1	NM_001129897	2.94714
ENSG00000003137	CYP26B1	NM_001277742	2.94045
ENSG00000149633	KIAA1755	NM_001029864	2.93993
ENSG00000176244	ACBD7	NM_001039844	2.93823
ENSG00000203805	PLPP4	NM_001030059	2.92712
ENSG00000174059	CD34	NM_001025109	2.9178
ENSG00000087586	AURKA	NM_001323303	2.91563
ENSG00000092853	CLSPN	NM_001190481	2.90966
ENSG00000099994	SUSD2	NM_019601	2.90008
ENSG00000158373	HIST1H2BD	NM_021063	2.89832
ENSG00000134222	PSRC1	NM_001005290	2.89467
ENSG00000106689	LHX2	NM_004789	2.87663
ENSG00000121621	KIF18A	NM_031217	2.8694
ENSG00000165304	MELK	NM_001256685	2.86871
ENSG00000181418	DDN	NM_015086	2.86674
ENSG00000073111	MCM2	NM_004526	2.85853
ENSG00000137267	TUBB2A	NM_001069	2.84771
ENSG00000188277	C15orf62	NM_001130448	2.8412
ENSG00000164512	ANKRD55	NM_001039935	2.82452
ENSG00000123473	STIL	NM_001048166	2.82159
ENSG00000165164	CFAP47	NM_001304548	2.81928
ENSG00000139618	BRCA2	NM_000059	2.81648
ENSG00000198056	PRIM1	NM_000946	2.80882
ENSG00000146918	NCAPG2	NM_001281932	2.80365
ENSG00000139734	DIAPH3	NM_001042517	2.79099
ENSG00000100867	DHRS2	NM_001318835	2.77677
ENSG00000123416	TUBA1B	NM_006082	2.77493
ENSG00000133119	RFC3	NM_002915	2.77075
ENSG00000164530	PI16	NM_001199159	2.73469
ENSG00000090382	LYZ	NM_000239	2.728
ENSG00000000460	C1orf112	NM_001320047	2.7249
ENSG00000227477	STK4-AS1	NR_038341	2.72056
ENSG00000168298	HIST1H1E	NM_005321	2.70068
ENSG00000154920	EME1	NM_001166131	2.67257
ENSG00000198521	ZNF43	NM_001256648	2.66731
ENSG00000221866	PLXNA4	NM_001105543	2.65761
ENSG00000267452	LINC02072	NR_122104	2.65135
ENSG00000138193	PLCE1	NM_001165979	2.64931
ENSG00000137841	PLCB2	NM_001284297	2.64715
ENSG00000123219	CENPK	NM_001267038	2.64306
ENSG00000116133	DHCR24	NM_014762	2.63972
ENSG00000197903	HIST1H2BK	NM_001312653	2.63655
ENSG00000138587	MNS1	NM_018365	2.62896
ENSG00000140525	FANCI	NM_001113378	2.62677
ENSG00000182481	KPNA2	NM_001320611	2.61228
ENSG00000267530	LINC01836	XR_001753829	2.61063
ENSG00000118523	CTGF	NM_001901	2.60855
ENSG00000200959	SNORA74A	NR_002915	2.60672
ENSG00000197275	RAD54B	NM_001205262	2.60379
ENSG00000132436	FIGNL1	NM_001042762	2.6009
ENSG00000166451	CENPN	NM_001100624	2.59098
ENSG00000230426	LINC01036	NR_126347	2.59062
ENSG00000188368	PRR19	NM_199285	2.57499
ENSG00000119969	HELLS	NM_001289067	2.57205
ENSG00000100479	POLE2	NM_001197330	2.56791
ENSG00000108622	ICAM2	NM_000873	2.55304
ENSG00000138658	ZGRF1	NM_001099776	2.55003
ENSG00000144554	FANCD2	NM_001018115	2.54163
ENSG00000167325	RRM1	NM_001033	2.53981
ENSG00000188312	CENPP	NM_001012267	2.5394
ENSG00000076248	UNG	NM_003362	2.51877
ENSG00000129048	ACKR4	NM_016557	2.50814
ENSG00000149503	INCENP	NM_001040694	2.5069
ENSG00000107984	DKK1	NM_012242	2.49887
ENSG00000188486	H2AFX	NM_002105	2.49846
ENSG00000082497	SERTAD4	NM_001354173	2.49541
ENSG00000113249	HAVCR1	NM_001099414	2.4683
ENSG00000149636	DSN1	NM_001145315	2.46625
ENSG00000254415	SIGLEC14	NM_001098612	2.44485
ENSG00000151503	NCAPD3	NM_015261	2.44014
ENSG00000181544	FANCB	NM_001018113	2.43238
ENSG00000167670	CHAF1A	NM_005483	2.43003
ENSG00000203727	SAMD5	NM_001030060	2.42308
ENSG00000170379	TCAF2	NM_001130025	2.41909
ENSG00000000003	TSPAN6	NM_001278740	2.41732
ENSG00000242193	CRYZL2P	NR_037167	2.41676
ENSG00000156802	ATAD2	NM_014109	2.39594
ENSG00000157470	FAM81A	NM_152450	2.39363
ENSG00000100297	MCM5	NM_006739	2.38426
ENSG00000140254	DUOXA1	NM_001276264	2.38191
ENSG00000136122	BORA	NM_001286746	2.37707
ENSG00000188229	TUBB4B	NM_006088	2.3744
ENSG00000247746	USP51	NM_201286	2.3671
ENSG00000187741	FANCA	NM_000135	2.35706
ENSG00000213203	GIMAP1	NM_130759	2.34904
ENSG00000074966	TXK	NM_003328	2.34344
ENSG00000049541	RFC2	NM_001278791	2.34095
ENSG00000213853	EMP2	NM_001424	2.33881
ENSG00000267698	LOC101927572	NM_001290056	2.33356
ENSG00000113810	SMC4	NM_001002799	2.32956
ENSG00000241472	PTPRG-AS1	NR_038281	2.32901
ENSG00000186638	KIF24	NM_194313	2.32373
ENSG00000161981	SNRNP25	NM_024571	2.3231
ENSG00000073464	CLCN4	NM_001256944	2.31593
ENSG00000137404	NRM	NM_001270707	2.31549
ENSG00000148357	HMCN2	NM_001291815	2.31461
ENSG00000142347	MYO1F	NM_001348355	2.31358
ENSG00000166508	MCM7	NM_001278595	2.30967
ENSG00000136108	CKAP2	NM_001098525	2.30579
ENSG00000097046	CDC7	NM_001134419	2.29918
ENSG00000183763	TRAIP	NM_005879	2.29471
ENSG00000197959	DNM3	NM_001136127	2.29396
ENSG00000135114	OASL	NM_001261825	2.29291
ENSG00000175591	P2RY2	NM_002564	2.28563
ENSG00000188404	SELL	NM_000655	2.28429
ENSG00000006638	TBXA2R	NM_001060	2.2795
ENSG00000072274	TFRC	NM_001128148	2.27329
ENSG00000147155	EBP	NM_006579	2.27244
ENSG00000115850	LCT	NM_002299	2.2712
ENSG00000270959	LPP-AS2	NR_036497	2.26654
ENSG00000146411	SLC2A12	NM_145176	2.2594
ENSG00000173068	BNC2	NM_001317939	2.25595
ENSG00000126215	XRCC3	NM_001100118	2.25587
ENSG00000120334	CENPL	NM_001127181	2.25489
ENSG00000126803	HSPA2	NM_021979	2.25261
ENSG00000160145	KALRN	NM_001024660	2.25174
ENSG00000159259	CHAF1B	NM_005441	2.24437
ENSG00000146263	MMS22L	NM_001350599	2.23902
ENSG00000123136	DDX39A	NM_001204057	2.22706
ENSG00000139354	GAS2L3	NM_001303130	2.2163
ENSG00000100427	MLC1	NM_015166	2.21388
ENSG00000138092	CENPO	NM_001199803	2.21141
ENSG00000164087	POC1A	NM_001161580	2.21052
ENSG00000166387	PPFIBP2	NM_001256568	2.21029
ENSG00000245954	LINC02273	NR_121627	2.20811
ENSG00000104356	POP1	NM_001145860	2.19874
ENSG00000031691	CENPQ	NM_018132	2.1986
ENSG00000095739	BAMBI	NM_012342	2.19811
ENSG00000164611	PTTG1	NM_001282382	2.1913
ENSG00000184678	HIST2H2BE	NM_003528	2.19091
ENSG00000162063	CCNF	NM_001323538	2.18721
ENSG00000118655	DCLRE1B	NM_001319946	2.18633
ENSG00000196139	AKR1C3	NM_001253908	2.18591
ENSG00000185480	PARPBP	NM_001319988	2.18589
ENSG00000164161	HHIP	NM_022475	2.18206
ENSG00000168135	KCNJ4	NM_004981	2.18128
ENSG00000128944	KNSTRN	NM_001142761	2.17735
ENSG00000180914	OXTR	NM_000916	2.1697
ENSG00000160352	ZNF714	NM_182515	2.16728
ENSG00000238578	SNORD4A	NR_000010	2.16212
ENSG00000105409	ATP1A3	NM_001256213	2.16014
ENSG00000077152	UBE2T	NM_001310326	2.15227
ENSG00000112312	GMNN	NM_001251989	2.14898
ENSG00000233822	HIST1H2BN	NM_003520	2.13724
ENSG00000197837	HIST4H4	NM_175054	2.13704
ENSG00000109084	TMEM97	NM_014573	2.13201
ENSG00000136159	NUDT15	NM_001304745	2.12864
ENSG00000149554	CHEK1	NM_001114121	2.12616
ENSG00000178966	RMI1	NM_001358291	2.12544
ENSG00000135454	B4GALNT1	NM_001276468	2.11876
ENSG00000197238	HIST1H4J	NM_021968	2.11721
ENSG00000153044	CENPH	NM_022909	2.11533
ENSG00000115159	GPD2	NM_000408	2.111
ENSG00000149548	CCDC15	NM_025004	2.10622
ENSG00000182551	ADI1	NM_001306077	2.1019
ENSG00000129538	RNASE1	NM_002933	2.08509
ENSG00000040275	SPDL1	NM_001329639	2.0805
ENSG00000004777	ARHGAP33	NM_001172630	2.07688
ENSG00000138646	HERC5	NM_016323	2.07547
ENSG00000182263	FIGN	NM_001321825	2.07445
ENSG00000138182	KIF20B	NM_001284259	2.07427
ENSG00000014138	POLA2	NM_002689	2.07349
ENSG00000125319	C17orf53	NM_001171251	2.06956
ENSG00000131351	HAUS8	NM_001011699	2.0677
ENSG00000179083	FAM133A	NM_001171109	2.06561
ENSG00000172167	MTBP	NM_022045	2.06445
ENSG00000175643	RMI2	NM_152308	2.06044
ENSG00000100234	TIMP3	NM_000362	2.05934
ENSG00000183647	ZNF530	NM_001321981	2.05329
ENSG00000154146	NRGN	NM_001126181	2.05034
ENSG00000178202	KDELC2	NM_001363502	2.05012
ENSG00000207501	RNVU1-14	NR_104075	2.05001
ENSG00000123975	CKS2	NM_001827	2.04365
ENSG00000203706	SERTAD4-AS1	NR_024337	2.03914
ENSG00000110876	SELPLG	NM_001206609	2.03865
ENSG00000118503	TNFAIP3	NM_001270507	2.03436
ENSG00000134333	LDHA	NM_001135239	2.0288
ENSG00000138030	KHK	NM_000221	2.02725
ENSG00000163364	LINC01116	NR_040001	2.02686
ENSG00000111348	ARHGDIB	NM_001175	2.02513
ENSG00000125968	ID1	NM_002165	2.01731
ENSG00000166845	C18orf54	NM_001288980	2.01352
ENSG00000121236	TRIM6	NM_001003818	2.01332
ENSG00000116299	KIAA1324	NM_001267048	2.01053
ENSG00000254703	SENCR	NR_038908	1.99509
ENSG00000111445	RFC5	NM_001130112	1.9901
ENSG00000105173	CCNE1	NM_001238	1.98752
ENSG00000168685	IL7R	NM_002185	1.98522
ENSG00000136824	SMC2	NM_001042550	1.98421
ENSG00000093009	CDC45	NM_001178010	1.98265
ENSG00000173207	CKS1B	NM_001826	1.96982
ENSG00000119922	IFIT2	NM_001547	1.9675
ENSG00000163006	CCDC138	NM_001303105	1.96549
ENSG00000144230	GPR17	NM_001161415	1.96471
ENSG00000224189	HAGLR	NR_033979	1.96313
ENSG00000205413	SAMD9	NM_001193307	1.96295
ENSG00000144354	CDCA7	NM_031942	1.96186
ENSG00000128973	CLN6	NM_017882	1.95851
ENSG00000095637	SORBS1	NM_001034954	1.95681
ENSG00000148459	PDSS1	NM_001321978	1.95327
ENSG00000121957	GPSM2	NM_001321038	1.95168
ENSG00000058335	RASGRF1	NM_001145648	1.95069
ENSG00000176974	SHMT1	NM_001281786	1.9473
ENSG00000175322	ZNF519	NM_145287	1.94373
ENSG00000133056	PIK3C2B	NM_002646	1.94228
ENSG00000167850	CD300C	NM_006678	1.93346
ENSG00000162062	TEDC2	NM_025108	1.93289
ENSG00000198554	WDHD1	NM_001008396	1.92895
ENSG00000162009	SSTR5	NM_001053	1.92653
ENSG00000184260	HIST2H2AC	NM_003517	1.92651
ENSG00000177700	POLR2L	NM_021128	1.92157
ENSG00000113368	LMNB1	NM_001198557	1.92118
ENSG00000177084	POLE	NM_006231	1.92048
ENSG00000146143	PRIM2	NM_000947	1.9191
ENSG00000105486	LIG1	NM_000234	1.91819
ENSG00000152931	PART1	NM_001039499	1.9142
ENSG00000244588	RAD21L1	NM_001136566	1.91208
ENSG00000104889	RNASEH2A	NM_006397	1.90808
ENSG00000181218	HIST3H2A	NM_033445	1.90689
ENSG00000160298	C21orf58	NM_001286462	1.90423
ENSG00000184785	SMIM10	NM_001163438	1.90274
ENSG00000172965	MIR4435-2HG	NR_015395	1.89678
ENSG00000137877	SPTBN5	NM_016642	1.89331
ENSG00000122786	CALD1	NM_004342	1.89017
ENSG00000110200	ANAPC15	NM_001278485	1.88992
ENSG00000183048	SLC25A10	NM_001270888	1.88991
ENSG00000183814	LIN9	NM_001270409	1.88786
ENSG00000120539	MASTL	NM_001172303	1.88356
ENSG00000147166	ITGB1BP2	NM_001303277	1.87258
ENSG00000121350	PYROXD1	NM_001350912	1.86695
ENSG00000112118	MCM3	NM_001270472	1.86209
ENSG00000142677	IL22RA1	NM_021258	1.86093
ENSG00000107738	VSIR	NM_022153	1.86072
ENSG00000152137	HSPB8	NM_014365	1.86009
ENSG00000132646	PCNA	NM_002592	1.8596
ENSG00000172731	LRRC20	NM_001278211	1.85575
ENSG00000164032	H2AFZ	NM_002106	1.85569
ENSG00000115414	FN1	NM_001306129	1.85447
ENSG00000083720	OXCT1	NM_000436	1.84546
ENSG00000111602	TIMELESS	NM_001330295	1.84436
ENSG00000143341	HMCN1	NM_031935	1.84328
ENSG00000130940	CASZ1	NM_001039183	1.82675
ENSG00000257167	TMPO-AS1	NR_027157	1.8076
ENSG00000242265	PEG10	NM_001040152	1.80728
ENSG00000110921	MVK	NM_000431	1.80548
ENSG00000104450	SPAG1	NM_003114	1.80536
ENSG00000168393	DTYMK	NM_001165031	1.80387
ENSG00000166881	NEMP1	NM_001130963	1.80218
ENSG00000071575	TRIB2	NM_021643	1.79905
ENSG00000183722	LHFPL6	NM_005780	1.79668
ENSG00000111424	VDR	NM_000376	1.78468
ENSG00000174804	FZD4	NM_012193	1.78034
ENSG00000255468	LOC102724064	NR_135761	1.77433
ENSG00000075131	TIPIN	NM_001289986	1.77176
ENSG00000213694	S1PR3	NM_005226	1.76754
ENSG00000214694	ARHGEF33	NM_001145451	1.76536
ENSG00000205208	C4orf46	NM_001008393	1.76486
ENSG00000178033	CALHM5	NM_153711	1.76466
ENSG00000155850	SLC26A2	NM_000112	1.76282
ENSG00000162144	CYB561A3	NM_001161452	1.76062
ENSG00000187790	FANCM	NM_001308133	1.75827
ENSG00000080839	RBL1	NM_001323281	1.75562
ENSG00000163491	NEK10	NM_001031741	1.75503
ENSG00000174442	ZWILCH	NM_001287821	1.75213
ENSG00000117632	STMN1	NM_001145454	1.75169
ENSG00000076003	MCM6	NM_005915	1.74286
ENSG00000231991	ANXA2P2	NR_003573	1.74282
ENSG00000125885	MCM8	NM_001281520	1.74087
ENSG00000079616	KIF22	NM_001256269	1.73768
ENSG00000188487	INSC	NM_001031853	1.73541
ENSG00000150764	DIXDC1	NM_001037954	1.734
ENSG00000223638	RFPL4A	NM_001145014	1.7295
ENSG00000114405	C3orf14	NM_001291941	1.72343
ENSG00000145604	SKP2	NM_001243120	1.7175
ENSG00000102393	GLA	NM_000169	1.71693
ENSG00000170373	CST1	NM_001898	1.71644
ENSG00000170955	CAVIN3	NM_145040	1.71162
ENSG00000108798	ABI3	NM_001135186	1.70835
ENSG00000101670	LIPG	NM_001308006	1.70816
ENSG00000137502	RAB30	NM_001286059	1.70696
ENSG00000162390	ACOT11	NM_015547	1.70637
ENSG00000172893	DHCR7	NM_001163817	1.70247
ENSG00000112576	CCND3	NM_001136017	1.70225
ENSG00000171522	PTGER4	NM_000958	1.70009
ENSG00000260804	LINC01963	NM_001199924	1.69956
ENSG00000115380	EFEMP1	NM_001039348	1.69736
ENSG00000010292	NCAPD2	NM_014865	1.69734
ENSG00000117461	PIK3R3	NM_001114172	1.69611
ENSG00000105929	ATP6V0A4	NM_020632	1.69587
ENSG00000148671	ADIRF	NM_006829	1.69555
ENSG00000004864	SLC25A13	NM_001160210	1.69495
ENSG00000134824	FADS2	NM_001281501	1.69448
ENSG00000105974	CAV1	NM_001172895	1.69376
ENSG00000105968	H2AFV	NM_012412	1.69125
ENSG00000112419	PHACTR2	NM_001100164	1.6889
ENSG00000167553	TUBA1C	NM_001303114	1.68785
ENSG00000100629	CEP128	NM_152446	1.68587
ENSG00000198681	MAGEA1	NM_004988	1.68465
ENSG00000115604	IL18R1	NM_001282399	1.68391
ENSG00000109881	CCDC34	NM_030771	1.68329
ENSG00000196159	FAT4	NM_001291285	1.68142
ENSG00000163918	RFC4	NM_002916	1.67935
ENSG00000103187	COTL1	NM_021149	1.67666
ENSG00000147082	CCNB3	NM_033031	1.67391
ENSG00000151014	NOCT	NM_012118	1.67323
ENSG00000134291	TMEM106C	NM_001143841	1.6678
ENSG00000130816	DNMT1	NM_001130823	1.66652
ENSG00000168952	STXBP6	NM_001304476	1.6659
ENSG00000171130	ATP6V0E2	NM_001100592	1.66505
ENSG00000172244	C5orf34	NM_198566	1.66347
ENSG00000162733	DDR2	NM_001014796	1.66207
ENSG00000104381	GDAP1	NM_001040875	1.65422
ENSG00000135829	DHX9	NM_001357	1.65353
ENSG00000103196	CRISPLD2	NM_031476	1.64887
ENSG00000183684	ALYREF	NM_005782	1.64671
ENSG00000164574	GALNT10	NM_017540	1.64659
ENSG00000184445	KNTC1	NM_014708	1.64245
ENSG00000243137	PSG4	NM_001276495	1.64225
ENSG00000201998	SNORA23	NR_002962	1.64109
ENSG00000169760	NLGN1	NM_001365923	1.63737
ENSG00000163827	LRRC2	NM_024512	1.63652
ENSG00000138821	SLC39A8	NM_001135146	1.63422
ENSG00000198039	ZNF273	NM_021148	1.63332
ENSG00000078668	VDAC3	NM_001135694	1.63328
ENSG00000161692	DBF4B	NM_025104	1.6321
ENSG00000120802	TMPO	NM_001032283	1.63085
ENSG00000148019	CEP78	NM_001098802	1.63077
ENSG00000006634	DBF4	NM_001318060	1.6305
ENSG00000058804	NDC1	NM_001168551	1.63002
ENSG00000140323	DISP2	NM_033510	1.62919
ENSG00000127329	PTPRB	NM_001109754	1.62695
ENSG00000159055	MIS18A	NM_018944	1.62587
ENSG00000196230	TUBB	NM_001293212	1.62185
ENSG00000145022	TCTA	NM_022171	1.62148
ENSG00000188015	S100A3	NM_002960	1.61851
ENSG00000140511	HAPLN3	NM_001307952	1.61817
ENSG00000237523	LINC00857	NR_038464	1.61762
ENSG00000135480	KRT7	NM_005556	1.61682
ENSG00000100350	FOXRED2	NM_001102371	1.61603
ENSG00000196247	ZNF107	NM_001013746	1.6132
ENSG00000114346	ECT2	NM_001258315	1.61287
ENSG00000119139	TJP2	NM_001170414	1.61085
ENSG00000112029	FBXO5	NM_001142522	1.60763
ENSG00000176619	LMNB2	NM_032737	1.60585
ENSG00000156876	SASS6	NM_001304829	1.60423
ENSG00000242689	CNTF	NM_000614	1.60152
ENSG00000096092	TMEM14A	NM_014051	1.59799
ENSG00000167083	GNGT2	NM_001198754	1.59649
ENSG00000221829	FANCG	NM_004629	1.59185
ENSG00000140025	EFCAB11	NM_001284266	1.59036
ENSG00000166510	CCDC68	NM_001143829	1.58679
ENSG00000101333	PLCB4	NM_000933	1.58518
ENSG00000095383	TBC1D2	NM_001267571	1.5804
ENSG00000198574	SH2D1B	NM_053282	1.5804
ENSG00000111331	OAS3	NM_006187	1.57204
ENSG00000122483	CCDC18	NM_001306076	1.57201
ENSG00000143819	EPHX1	NM_000120	1.57057
ENSG00000005189	REXO5	NM_001144924	1.5686
ENSG00000131848	ZSCAN5A	NM_001322061	1.56544
ENSG00000105676	ARMC6	NM_001199196	1.56523
ENSG00000269343	ZNF587B	NM_001204818	1.56352
ENSG00000154040	CABYR	NM_001308231	1.55779
ENSG00000168306	ACOX2	NM_003500	1.55715
ENSG00000197385	ZNF860	NM_001137674	1.55702
ENSG00000180573	HIST1H2AC	NM_003512	1.55678
ENSG00000134531	EMP1	NM_001423	1.5545
ENSG00000241015	TPM3P9	NM_001010856	1.55333
ENSG00000101868	POLA1	NM_001330360	1.55282
ENSG00000087842	PIR	NM_001018109	1.55028
ENSG00000189362	NEMP2	NM_001142645	1.54824
ENSG00000187951	LOC100288637	NR_038253	1.54317
ENSG00000186767	SPIN4	NM_001012968	1.54124
ENSG00000181938	GINS3	NM_001126129	1.53975
ENSG00000155755	TMEM237	NM_001044385	1.53659
ENSG00000128849	CGNL1	NM_001252335	1.53407
ENSG00000143942	CHAC2	NM_001008708	1.52932
ENSG00000172123	SLFN12	NM_001289009	1.52675
ENSG00000173706	HEG1	NM_020733	1.5237
ENSG00000023909	GCLM	NM_001308253	1.51722
ENSG00000181472	ZBTB2	NM_020861	1.5167
ENSG00000011332	DPF1	NM_001135155	1.51616
ENSG00000232527	LOC100996732	XR_159162	1.51574
ENSG00000012963	UBR7	NM_001100417	1.51562
ENSG00000091622	PITPNM3	NM_001165966	1.51463
ENSG00000166130	IKBIP	NM_153687	1.50547
ENSG00000163781	TOPBP1	NM_001363889	1.50466
ENSG00000222041	CYTOR	NR_024204	1.50109
ENSG00000236393	LOC101927476	NR_110386	1.49938
ENSG00000073146	MOV10L1	NM_001164104	1.49812
ENSG00000172009	THOP1	NM_003249	1.49655
ENSG00000226950	DANCR	NR_024031	1.49577
ENSG00000005469	CROT	NM_001143935	1.49448
ENSG00000187210	GCNT1	NM_001097633	1.48691
ENSG00000145632	PLK2	NM_001252226	1.48628
ENSG00000139132	FGD4	NM_001304480	1.48495
ENSG00000162734	PEA15	NM_001297576	1.48215
ENSG00000182628	SKA2	NM_001100595	1.4811
ENSG00000130005	GAMT	NM_000156	1.4778
ENSG00000197747	S100A10	NM_002966	1.47615
ENSG00000198576	ARC	NM_015193	1.46855
ENSG00000213347	MXD3	NM_001142935	1.46513
ENSG00000259330	INAFM2	NM_001301268	1.46497
ENSG00000168077	SCARA3	NM_016240	1.46479
ENSG00000174125	TLR1	NM_003263	1.46192
ENSG00000186792	HYAL3	NM_001200029	1.46136
ENSG00000067248	DHX29	NM_001345964	1.46076
ENSG00000166974	MAPRE2	NM_001143826	1.46049
ENSG00000183287	CCBE1	NM_133459	1.45599
ENSG00000186575	NF2	NM_000268	1.45389
ENSG00000131462	TUBG1	NM_001070	1.44957
ENSG00000077312	SNRPA	NM_004596	1.44927
ENSG00000100578	KIAA0586	NM_001244189	1.44751
ENSG00000173848	NET1	NM_001047160	1.44671
ENSG00000109919	MTCH2	NM_001317231	1.44556
ENSG00000200913	SNORD46	NR_000024	1.44435
ENSG00000164743	C8orf48	NM_001007090	1.44388
ENSG00000138641	HERC3	NM_001271602	1.44279
ENSG00000128228	SDF2L1	NM_022044	1.43833
ENSG00000052795	FNIP2	NM_001323916	1.43487
ENSG00000150551	LYPD1	NM_001077427	1.43061
ENSG00000117450	PRDX1	NM_001202431	1.4226
ENSG00000110108	TMEM109	NM_024092	1.41957
ENSG00000071282	LMCD1	NM_001278233	1.41628
ENSG00000065809	FAM107B	NM_001282695	1.41409
ENSG00000185070	FLRT2	NM_001346143	1.41383
ENSG00000184470	TXNRD2	NM_001282512	1.41227
ENSG00000119333	WDR34	NM_052844	1.41155
ENSG00000197372	ZNF675	NM_138330	1.41047
ENSG00000106268	NUDT1	NM_002452	1.40421
ENSG00000141404	GNAL	NM_001142339	1.40408
ENSG00000154845	PPP4R1	NM_001042388	1.39972
ENSG00000165916	PSMC3	NM_002804	1.39896
ENSG00000087087	SRRT	NM_001128852	1.39774
ENSG00000169689	CENPX	NM_001271006	1.39724
ENSG00000112081	SRSF3	NM_003017	1.39389
ENSG00000224459	SLC25A34-AS1	NR_149050	1.38881
ENSG00000105810	CDK6	NM_001145306	1.38751
ENSG00000123374	CDK2	NM_001290230	1.38538
ENSG00000116237	ICMT	NM_012405	1.38329
ENSG00000025770	NCAPH2	NM_001185011	1.38214
ENSG00000119917	IFIT3	NM_001031683	1.37905
ENSG00000172716	SLFN11	NM_001104587	1.3785
ENSG00000105290	APLP1	NM_001024807	1.37792
ENSG00000070950	RAD18	NM_020165	1.37755
ENSG00000151502	VPS26B	NM_052875	1.37497
ENSG00000134508	CABLES1	NM_001100619	1.37315
ENSG00000173218	VANGL1	NM_001172411	1.37198
ENSG00000198331	HYLS1	NM_001134793	1.37195
ENSG00000206538	VGLL3	NM_001320493	1.36762
ENSG00000182253	SYNM	NM_015286	1.35963
ENSG00000165501	LRR1	NM_152329	1.35468
ENSG00000099783	HNRNPM	NM_001297418	1.35356
ENSG00000084207	GSTP1	NM_000852	1.35248
ENSG00000169684	CHRNA5	NM_000745	1.35175
ENSG00000138376	BARD1	NM_000465	1.34911
ENSG00000031081	ARHGAP31	NM_020754	1.34763
ENSG00000177469	CAVIN1	NM_012232	1.34743
ENSG00000139211	AMIGO2	NM_001143668	1.34627
ENSG00000066735	KIF26A	NM_015656	1.34622
ENSG00000170421	KRT8	NM_001256282	1.34014
ENSG00000148219	ASTN2	NM_001184734	1.33973
ENSG00000142856	ITGB3BP	NM_001206739	1.33552
ENSG00000120279	MYCT1	NM_025107	1.3332
ENSG00000170860	LSM3	NM_014463	1.33173
ENSG00000138018	SELENOI	NM_033505	1.33117
ENSG00000204519	ZNF551	NM_001270938	1.33073
ENSG00000173041	ZNF680	NM_001130022	1.32747
ENSG00000109743	BST1	NM_004334	1.3271
ENSG00000136450	SRSF1	NM_001078166	1.32671
ENSG00000145088	EAF2	NM_001320041	1.32661
ENSG00000129534	MIS18BP1	NM_018353	1.32162
ENSG00000154518	ATP5MC3	NM_001002258	1.32069
ENSG00000141030	COPS3	NM_001199125	1.31754
ENSG00000111057	KRT18	NM_000224	1.31378
ENSG00000101311	FERMT1	NM_017671	1.31297
ENSG00000231652	LOC101928489	NR_110889	1.31261
ENSG00000006576	PHTF2	NM_001127357	1.30398
ENSG00000164104	HMGB2	NM_001130688	1.30248
ENSG00000101276	SLC52A3	NM_033409	1.3015
ENSG00000062822	POLD1	NM_001256849	1.30119
ENSG00000100097	LGALS1	NM_002305	1.30039
ENSG00000134352	IL6ST	NM_001190981	1.29933
ENSG00000239672	NME1	NM_000269	1.29925
ENSG00000086827	ZW10	NM_004724	1.29742
ENSG00000100714	MTHFD1	NM_001364837	1.29589
ENSG00000203668	CHML	NM_001821	1.29356
ENSG00000144395	CCDC150	NM_001080539	1.29223
ENSG00000151702	FLI1	NM_001167681	1.28742
ENSG00000102317	RBM3	NM_001017430	1.28452
ENSG00000139133	ALG10	NM_032834	1.2837
ENSG00000106399	RPA3	NM_002947	1.27903
ENSG00000243701	DUBR	NR_028301	1.27809
ENSG00000166788	SAAL1	NM_138421	1.27688
ENSG00000005059	MCUB	NM_017918	1.27536
ENSG00000124207	CSE1L	NM_001256135	1.27398
ENSG00000106462	EZH2	NM_001203247	1.27256
ENSG00000143850	PLEKHA6	NM_014935	1.27094
ENSG00000147874	HAUS6	NM_001270890	1.2641
ENSG00000198682	PAPSS2	NM_001015880	1.264
ENSG00000170540	ARL6IP1	NM_001313858	1.26194
ENSG00000148229	POLE3	NM_001278255	1.25754
ENSG00000101224	CDC25B	NM_001287516	1.25726
ENSG00000196597	ZNF782	NM_001001662	1.25118
ENSG00000175581	MRPL48	NM_001030046	1.24844
ENSG00000249751	ECSCR	NM_001077693	1.24729
ENSG00000020922	MRE11	NM_001330347	1.24508
ENSG00000174775	HRAS	NM_001130442	1.24488
ENSG00000136114	THSD1	NM_018676	1.24382
ENSG00000136161	RCBTB2	NM_001268	1.24236
ENSG00000080824	HSP90AA1	NM_001017963	1.2371
ENSG00000120693	SMAD9	NM_001127217	1.23709
ENSG00000176422	SPRYD4	NM_207344	1.23611
ENSG00000137760	ALKBH8	NM_001301010	1.22029
ENSG00000159147	DONSON	NM_017613	1.21858
ENSG00000072506	HSD17B10	NM_001037811	1.21692
ENSG00000125944	HNRNPR	NM_001102397	1.21565
ENSG00000121691	CAT	NM_001752	1.21204
ENSG00000157870	PRXL2B	NM_001195736	1.21066
ENSG00000213064	SFT2D2	NM_199344	1.20942
ENSG00000182718	ANXA2	NM_001002857	1.20892
ENSG00000155393	HEATR3	NM_001329729	1.20803
ENSG00000251602	LOC100507437	NR_125384	1.20803
ENSG00000187325	TAF9B	NM_015975	1.20568
ENSG00000213551	DNAJC9	NM_015190	1.20269
ENSG00000067225	PKM	NM_001206796	1.20215
ENSG00000163485	ADORA1	NM_000674	1.20127
ENSG00000171365	CLCN5	NM_000084	1.20052
ENSG00000156398	SFXN2	NM_001350989	1.19753
ENSG00000168090	COPS6	NM_006833	1.19744
ENSG00000187522	HSPA14	NM_001037538	1.19733
ENSG00000162636	FAM102B	NM_001010883	1.19645
ENSG00000100749	VRK1	NM_003384	1.19511
ENSG00000119938	PPP1R3C	NM_005398	1.19114
ENSG00000171488	LRRC8C	NM_032270	1.18645
ENSG00000134954	ETS1	NM_001143820	1.18573
ENSG00000163541	SUCLG1	NM_003849	1.1799
ENSG00000124160	NCOA5	NM_001348148	1.17776
ENSG00000075624	ACTB	NM_001101	1.16942
ENSG00000196227	FAM217B	NM_001190826	1.16725
ENSG00000184831	APOO	NM_024122	1.16463
ENSG00000118495	PLAGL1	NM_001080951	1.16324
ENSG00000198908	BHLHB9	NM_001142524	1.15194
ENSG00000196262	PPIA	NM_001300981	1.15023
ENSG00000230797	YY2	NM_206923	1.14955
ENSG00000172757	CFL1	NM_005507	1.14363
ENSG00000102189	EEA1	NM_003566	1.14138
ENSG00000107614	TRDMT1	NM_001321006	1.13968
ENSG00000248890	HHIP-AS1	NR_037595	1.13821
ENSG00000136891	TEX10	NM_001161584	1.13819
ENSG00000169083	AR	NM_000044	1.13346
ENSG00000189308	LIN54	NM_001115007	1.13191
ENSG00000117748	RPA2	NM_001286076	1.12782
ENSG00000135776	ABCB10	NM_012089	1.12781
ENSG00000186283	TOR3A	NM_022371	1.1275
ENSG00000132383	RPA1	NM_001355120	1.12407
ENSG00000170191	NANP	NM_152667	1.12399
ENSG00000151849	CENPJ	NM_018451	1.12125
ENSG00000142230	SAE1	NM_001145713	1.12124
ENSG00000161048	NAPEPLD	NM_001122838	1.1206
ENSG00000185483	ROR1	NM_001083592	1.11947
ENSG00000105220	GPI	NM_000175	1.11599
ENSG00000162607	USP1	NM_001017415	1.1155
ENSG00000152240	HAUS1	NM_138443	1.11386
ENSG00000002834	LASP1	NM_001271608	1.10485
ENSG00000184009	ACTG1	NM_001199954	1.10039
ENSG00000092820	EZR	NM_001111077	1.10036
ENSG00000136636	KCTD3	NM_001319294	1.10011
ENSG00000128708	HAT1	NM_001033085	1.0989
ENSG00000132970	WASF3	NM_001291965	1.09571
ENSG00000173085	COQ2	NM_001358921	1.09231
ENSG00000090266	NDUFB2	NM_004546	1.08504
ENSG00000101079	NDRG3	NM_022477	1.0846
ENSG00000118620	ZNF430	NM_001172671	1.07928
ENSG00000141499	WRAP53	NM_001143990	1.07687
ENSG00000254986	DPP3	NM_001256670	1.07286
ENSG00000137713	PPP2R1B	NM_001177562	1.06977
ENSG00000148484	RSU1	NM_012425	1.06161
ENSG00000158882	TOMM40L	NM_001286373	1.03367
Downregulated (2FC/FDR<0.05)
GeneID	Symbol	RefSeq	logFC
ENSG00000163395	IGFN1	NM_001164586	-10.2167
ENSG00000154654	NCAM2	NM_001352591	-9.46749
ENSG00000114812	VIPR1	NM_001251882	-8.19091
ENSG00000130487	KLHDC7B	NM_138433	-8.01762
ENSG00000011028	MRC2	NM_006039	-7.88706
ENSG00000101605	MYOM1	NM_003803	-7.77799
ENSG00000249196	TMEM132D-AS1	NR_104172	-7.67493
ENSG00000005513	SOX8	NM_014587	-7.48719
ENSG00000153253	SCN3A	NM_001081676	-7.35679
ENSG00000173262	SLC2A14	NM_001286233	-7.34769
ENSG00000181652	ATG9B	NM_001317056	-7.31749
ENSG00000166670	MMP10	NM_002425	-7.29202
ENSG00000139144	PIK3C2G	NM_001288772	-7.25435
ENSG00000000971	CFH	NM_000186	-7.04296
ENSG00000118898	PPL	NM_002705	-7.01669
ENSG00000181577	C6orf223	NM_001171992	-6.95964
ENSG00000091536	MYO15A	NM_016239	-6.89072
ENSG00000231776	LINC01611	NR_132100	-6.74762
ENSG00000171408	PDE7B	NM_018945	-6.74595
ENSG00000214814	FER1L6	NM_001039112	-6.69307
ENSG00000139151	PLCZ1	NM_001330769	-6.587
ENSG00000261807	LINC02141	NR_110917	-6.58523
ENSG00000152154	TMEM178A	NM_001167959	-6.56789
ENSG00000156966	B3GNT7	NM_145236	-6.5032
ENSG00000182218	HHIPL1	NM_001127258	-6.49948
ENSG00000102802	MEDAG	NM_032849	-6.31094
ENSG00000196126	HLA-DRB1	NM_001243965	-6.1835
ENSG00000007264	MATK	NM_002378	-6.17986
ENSG00000228033	LOC105369165	XR_001739464	-6.0956
ENSG00000259803	SLC22A31	NM_001242757	-6.08948
ENSG00000176774	MAGEB18	NM_173699	-6.08947
ENSG00000139269	INHBE	NM_031479	-6.05473
ENSG00000147614	ATP6V0D2	NM_152565	-6.00024
ENSG00000164256	PRDM9	NM_001310214	-5.97115
ENSG00000175556	LONRF3	NM_001031855	-5.97108
ENSG00000186765	FSCN2	NM_001077182	-5.82373
ENSG00000159167	STC1	NM_003155	-5.80315
ENSG00000125538	IL1B	NM_000576	-5.73304
ENSG00000041982	TNC	NM_002160	-5.69059
ENSG00000254139	LOC286178	NR_134276	-5.66972
ENSG00000230387	LOC100505664	XR_001754548	-5.64888
ENSG00000162148	PPP1R32	NM_001170753	-5.44584
ENSG00000152092	ASTN1	NM_001286164	-5.43937
ENSG00000007516	BAIAP3	NM_001199096	-5.37891
ENSG00000132530	XAF1	NM_001353134	-5.37212
ENSG00000158270	COLEC12	NM_030781	-5.33262
ENSG00000179915	NRXN1	NM_001135659	-5.32788
ENSG00000170627	GTSF1	NM_144594	-5.32771
ENSG00000230257	NFE4	NM_001085386	-5.32766
ENSG00000124225	PMEPA1	NM_001255976	-5.32034
ENSG00000187550	SBK2	NM_001101401	-5.28005
ENSG00000019582	CD74	NM_001025158	-5.22574
ENSG00000064225	ST3GAL6	NM_001271142	-5.20091
ENSG00000231274	SBK3	NM_001199824	-5.13451
ENSG00000101210	EEF1A2	NM_001958	-5.10994
ENSG00000139915	MDGA2	NM_001113498	-5.07494
ENSG00000059915	PSD	NM_001270965	-5.07451
ENSG00000116852	KIF21B	NM_001252100	-5.0628
ENSG00000169550	MUC15	NM_001135091	-5.0321
ENSG00000145107	TM4SF19	NM_001204897	-5.03167
ENSG00000166035	LIPC	NM_000236	-5.03099
ENSG00000272142	LYRM4-AS1	NR_126015	-5.01912
ENSG00000183044	ABAT	NM_000663	-5.01587
ENSG00000183760	ACP7	NM_001004318	-5.00761
ENSG00000162105	SHANK2	NM_012309	-5.00172
ENSG00000163794	UCN	NM_003353	-4.94966
ENSG00000170044	ZPLD1	NM_001329788	-4.91087
ENSG00000158258	CLSTN2	NM_022131	-4.8564
ENSG00000161544	CYGB	NM_134268	-4.85638
ENSG00000123989	CHPF	NM_001195731	-4.81503
ENSG00000233834	LOC100506098	NR_134567	-4.80079
ENSG00000178026	LRRC75B	NM_207644	-4.76076
ENSG00000172382	PRSS27	NM_001318395	-4.73518
ENSG00000108556	CHRNE	NM_000080	-4.70153
ENSG00000135253	KCP	NM_001135914	-4.66459
ENSG00000225391	NHEG1	NR_027994	-4.64827
ENSG00000091106	NLRC4	NM_001199138	-4.62599
ENSG00000162814	SPATA17	NM_138796	-4.60463
ENSG00000188738	FSIP2	NM_173651	-4.60271
ENSG00000166396	SERPINB7	NM_001040147	-4.59453
ENSG00000155962	CLIC2	NM_001289	-4.56096
ENSG00000170909	OSCAR	NM_001282349	-4.49851
ENSG00000233593	LINC02609	NR_135038	-4.48919
ENSG00000176597	B3GNT5	NM_032047	-4.48676
ENSG00000080561	MID2	NM_012216	-4.40504
ENSG00000142235	LMTK3	NM_001080434	-4.35553
ENSG00000204482	LST1	NM_001166538	-4.33249
ENSG00000246985	SOCS2-AS1	NR_038263	-4.30459
ENSG00000208028	MIR616	NR_030346	-4.28621
ENSG00000118596	SLC16A7	NM_001270622	-4.28617
ENSG00000151062	CACNA2D4	NM_001005737	-4.24533
ENSG00000185519	FAM131C	NM_182623	-4.21273
ENSG00000139985	ADAM21	NM_003813	-4.17486
ENSG00000165092	ALDH1A1	NM_000689	-4.15201
ENSG00000078018	MAP2	NM_001039538	-4.15096
ENSG00000249328	LOC101927040	NR_110954	-4.11718
ENSG00000161249	DMKN	NM_001035516	-4.11293
ENSG00000259129	LINC00648	NR_039996	-4.02303
ENSG00000259448	LINC02352	NR_135834	-4.01562
ENSG00000223820	CFL1P1	NR_028492	-3.99805
ENSG00000233452	STXBP5-AS1	NR_034115	-3.99732
ENSG00000187908	DMBT1	NM_001320644	-3.99307
ENSG00000052126	PLEKHA5	NM_001143821	-3.98726
ENSG00000213963	LOC100130691	NM_182585	-3.98315
ENSG00000127220	ABHD8	NM_024527	-3.94649
ENSG00000196220	SRGAP3	NM_001033116	-3.933
ENSG00000167972	ABCA3	NM_001089	-3.93039
ENSG00000157833	GAREM2	NM_001168241	-3.91986
ENSG00000217801	LOC100288175	NR_148960	-3.91258
ENSG00000167676	PLIN4	NM_001080400	-3.90878
ENSG00000188177	ZC3H6	NM_198581	-3.8986
ENSG00000204287	HLA-DRA	NM_019111	-3.88821
ENSG00000152214	RIT2	NM_001272077	-3.87704
ENSG00000176046	NUPR1	NM_001042483	-3.87484
ENSG00000198626	RYR2	NM_001035	-3.86799
ENSG00000258754	LOC105369203	XR_002957694	-3.86778
ENSG00000228672	PROB1	NM_001161546	-3.86057
ENSG00000249992	TMEM158	NM_015444	-3.84488
ENSG00000176222	ZNF404	NM_001033719	-3.82799
ENSG00000198886	ND4	YP_003024035	-3.82468
ENSG00000170634	ACYP2	NM_001320586	-3.81676
ENSG00000223745	CCDC18-AS1	NR_034089	-3.77813
ENSG00000110852	CLEC2B	NM_005127	-3.76855
ENSG00000163328	GPR155	NM_001033045	-3.75188
ENSG00000166432	ZMAT1	NM_001011657	-3.75088
ENSG00000092929	UNC13D	NM_199242	-3.74718
ENSG00000251364	LOC100506258	NR_103855	-3.74519
ENSG00000119227	PIGZ	NM_025163	-3.71829
ENSG00000102886	GDPD3	NM_024307	-3.71784
ENSG00000110628	SLC22A18	NM_001315501	-3.71778
ENSG00000229563	LINC01204	NR_104644	-3.71196
ENSG00000103316	CRYM	NM_001014444	-3.70718
ENSG00000164619	BMPER	NM_001365308	-3.68971
ENSG00000106479	ZNF862	NM_001099220	-3.68536
ENSG00000173227	SYT12	NM_001177880	-3.68529
ENSG00000203797	DDO	NM_003649	-3.6507
ENSG00000112902	SEMA5A	NM_003966	-3.64569
ENSG00000205517	RGL3	NM_001035223	-3.62773
ENSG00000143851	PTPN7	NM_001199797	-3.62389
ENSG00000109991	P2RX3	NM_002559	-3.61988
ENSG00000159403	C1R	NM_001354346	-3.61659
ENSG00000134470	IL15RA	NM_001243539	-3.61551
ENSG00000105825	TFPI2	NM_001271003	-3.58669
ENSG00000182492	BGN	NM_001711	-3.56923
ENSG00000073605	GSDMB	NM_001042471	-3.56914
ENSG00000185437	SH3BGR	NM_001001713	-3.56429
ENSG00000117266	CDK18	NM_002596	-3.56428
ENSG00000168209	DDIT4	NM_019058	-3.54918
ENSG00000179715	PCED1B	NM_001281429	-3.52978
ENSG00000256043	CTSO	NM_001334	-3.51783
ENSG00000115257	PCSK4	NM_017573	-3.51489
ENSG00000145362	ANK2	NM_001127493	-3.50904
ENSG00000172264	MACROD2	NM_001033087	-3.50761
ENSG00000127955	GNAI1	NM_001256414	-3.50414
ENSG00000049323	LTBP1	NM_000627	-3.50348
ENSG00000103184	SEC14L5	NM_014692	-3.4981
ENSG00000219626	FAM228B	NM_001145710	-3.47186
ENSG00000145020	AMT	NM_000481	-3.46697
ENSG00000198888	ND1	YP_003024026	-3.46051
ENSG00000185640	KRT79	NM_175834	-3.44971
ENSG00000188747	NOXA1	NM_001256067	-3.44563
ENSG00000196358	NTNG2	NM_032536	-3.4453
ENSG00000226800	CACTIN-AS1	NM_001012712	-3.42577
ENSG00000160200	CBS	NM_000071	-3.42201
ENSG00000147576	ADHFE1	NM_144650	-3.41526
ENSG00000184489	PTP4A3	NM_007079	-3.41479
ENSG00000105650	PDE4C	NM_000923	-3.41411
ENSG00000254860	TMEM9B-AS1	NR_073431	-3.41155
ENSG00000163898	LIPH	NM_139248	-3.40138
ENSG00000267871	ZNF460-AS1	NR_136528	-3.39981
ENSG00000234840	LINC01239	NR_038977	-3.3925
ENSG00000109511	ANXA10	NM_007193	-3.38237
ENSG00000126583	PRKCG	NM_001316329	-3.3776
ENSG00000156711	MAPK13	NM_002754	-3.35549
ENSG00000234771	SLC25A25-AS1	NR_033374	-3.34501
ENSG00000133067	LGR6	NM_001017403	-3.34129
ENSG00000207808	MIR27A	NR_029501	-3.33862
ENSG00000149922	TBX6	NM_004608	-3.3351
ENSG00000241014	LOC653160	NR_037869	-3.32266
ENSG00000260001	TGFBR3L	NM_001195259	-3.31951
ENSG00000137809	ITGA11	NM_001004439	-3.31654
ENSG00000161040	FBXL13	NM_001111038	-3.31625
ENSG00000108846	ABCC3	NM_001144070	-3.31189
ENSG00000105146	AURKC	NM_001015878	-3.29573
ENSG00000227695	DNMBP-AS1	NR_024130	-3.28506
ENSG00000183691	NOG	NM_005450	-3.28409
ENSG00000128965	CHAC1	NM_001142776	-3.27972
ENSG00000100092	SH3BP1	NM_001350055	-3.27921
ENSG00000166165	CKB	NM_001362531	-3.27744
ENSG00000172638	EFEMP2	NM_016938	-3.27318
ENSG00000254815	LOC692247	NR_147607	-3.26561
ENSG00000197599	CCDC154	NM_001143980	-3.25229
ENSG00000167895	TMC8	NM_152468	-3.24822
ENSG00000105639	JAK3	NM_000215	-3.2426
ENSG00000116678	LEPR	NM_001003679	-3.23626
ENSG00000157103	SLC6A1	NM_001348250	-3.23594
ENSG00000179344	HLA-DQB1	NM_001243961	-3.23383
ENSG00000117122	MFAP2	NM_001135247	-3.21205
ENSG00000257524	ST6GALNAC6	NM_001286999	-3.20616
ENSG00000111644	ACRBP	NM_032489	-3.18379
ENSG00000105519	CAPS	NM_004058	-3.18335
ENSG00000095752	IL11	NM_000641	-3.18176
ENSG00000151023	ENKUR	NM_001270383	-3.17866
ENSG00000100288	CHKB	NM_005198	-3.17405
ENSG00000173898	SPTBN2	NM_006946	-3.1677
ENSG00000117594	HSD11B1	NM_001206741	-3.16281
ENSG00000214894	LINC00243	NR_130726	-3.15947
ENSG00000114270	COL7A1	NM_000094	-3.1482
ENSG00000214548	MEG3	NR_002766	-3.14104
ENSG00000166046	TCP11L2	NM_001286262	-3.13868
ENSG00000214021	TTLL3	NM_001025930	-3.13712
ENSG00000167751	KLK2	NM_001002231	-3.13515
ENSG00000130508	PXDN	NM_012293	-3.13119
ENSG00000177283	FZD8	NM_031866	-3.12153
ENSG00000168477	TNXB	NM_001365276	-3.11592
ENSG00000120833	SOCS2	NM_001270467	-3.10991
ENSG00000065621	GSTO2	NM_001191013	-3.10565
ENSG00000255248	MIR100HG	NR_024430	-3.09614
ENSG00000123384	LRP1	NM_002332	-3.09231
ENSG00000164440	TXLNB	NM_153235	-3.08604
ENSG00000258655	ARHGAP5-AS1	NM_032751	-3.08343
ENSG00000141337	ARSG	NM_001267727	-3.05436
ENSG00000167995	BEST1	NM_001139443	-3.05114
ENSG00000248323	LUCAT1	NR_103548	-3.04761
ENSG00000109265	KIAA1211	NM_020722	-3.044
ENSG00000163703	CRELD1	NM_001031717	-3.04276
ENSG00000204642	HLA-F	NM_001098478	-3.0391
ENSG00000137959	IFI44L	NM_006820	-3.02626
ENSG00000169231	THBS3	NM_001252607	-3.02617
ENSG00000108342	CSF3	NM_000759	-3.00442
ENSG00000143786	CNIH3	NM_001322302	-2.99594
ENSG00000231584	FAHD2CP	NR_003698	-2.98719
ENSG00000101255	TRIB3	NM_001301188	-2.96625
ENSG00000205464	ATP6AP1L	NM_001017971	-2.96521
ENSG00000251562	MALAT1	NR_002819	-2.96438
ENSG00000185513	L3MBTL1	NM_015478	-2.95761
ENSG00000112715	VEGFA	NM_001025366	-2.95732
ENSG00000169989	TIGD4	NM_145720	-2.95079
ENSG00000163814	CDCP1	NM_022842	-2.9503
ENSG00000126562	WNK4	NM_001321299	-2.94344
ENSG00000124374	PAIP2B	NM_020459	-2.91893
ENSG00000136158	SPRY2	NM_001318536	-2.9176
ENSG00000198478	SH3BGRL2	NM_031469	-2.91128
ENSG00000167755	KLK6	NM_001012964	-2.91088
ENSG00000100246	DNAL4	NM_005740	-2.90939
ENSG00000010818	HIVEP2	NM_006734	-2.90706
ENSG00000140678	ITGAX	NM_000887	-2.90625
ENSG00000048052	HDAC9	NM_001204144	-2.90236
ENSG00000133740	E2F5	NM_001083588	-2.89535
ENSG00000123096	SSPN	NM_001135823	-2.89289
ENSG00000173531	MST1	NM_020998	-2.89219
ENSG00000241370	RPP21	NM_001199120	-2.88981
ENSG00000246640	PICART1	NR_038230	-2.88866
ENSG00000149634	SPATA25	NM_080608	-2.88309
ENSG00000185522	LMNTD2	NM_173573	-2.88112
ENSG00000244560	LOC155060	NR_015357	-2.87788
ENSG00000007384	RHBDF1	NM_022450	-2.87529
ENSG00000160117	ANKLE1	NM_001278443	-2.87075
ENSG00000119508	NR4A3	NM_006981	-2.87047
ENSG00000107796	ACTA2	NM_001141945	-2.86616
ENSG00000116675	DNAJC6	NM_001256864	-2.86516
ENSG00000213903	LTB4R	NM_001143919	-2.85933
ENSG00000012171	SEMA3B	NM_001005914	-2.85649
ENSG00000185186	LINC00313	NM_153752	-2.84663
ENSG00000123338	NCKAP1L	NM_001184976	-2.84135
ENSG00000167588	GPD1	NM_001257199	-2.83652
ENSG00000205309	NT5M	NM_020201	-2.83467
ENSG00000119711	ALDH6A1	NM_001278593	-2.82492
ENSG00000232859	LYRM9	NM_001076680	-2.81384
ENSG00000225177	FLJ46906	NR_033896	-2.80945
ENSG00000167874	TMEM88	NM_001319941	-2.80695
ENSG00000172086	KRCC1	NM_001304526	-2.80347
ENSG00000115232	ITGA4	NM_000885	-2.80206
ENSG00000198786	ND5	YP_003024036	-2.79602
ENSG00000141837	CACNA1A	NM_000068	-2.79264
ENSG00000231566	LINC02595	NR_125365	-2.79065
ENSG00000254402	LRRC24	NM_001024678	-2.78732
ENSG00000075826	SEC31B	NM_015490	-2.78391
ENSG00000162461	SLC25A34	NM_207348	-2.78312
ENSG00000140873	ADAMTS18	NM_001326358	-2.78008
ENSG00000258057	BCDIN3D-AS1	NR_027499	-2.77796
ENSG00000124602	UNC5CL	NM_173561	-2.76746
ENSG00000215252	GOLGA8B	NM_001023567	-2.76081
ENSG00000022267	FHL1	NM_001159699	-2.75907
ENSG00000112852	PCDHB2	NM_018936	-2.75371
ENSG00000152582	SPEF2	NM_024867	-2.75146
ENSG00000089847	ANKRD24	NM_133475	-2.74624
ENSG00000226711	FAM66C	NR_026788	-2.74455
ENSG00000234745	HLA-B	NM_005514	-2.74326
ENSG00000108786	HSD17B1	NM_000413	-2.74284
ENSG00000067715	SYT1	NM_001135805	-2.73644
ENSG00000147100	SLC16A2	NM_006517	-2.73549
ENSG00000184838	PRR16	NM_001300783	-2.72716
ENSG00000166750	SLFN5	NM_001330183	-2.7219
ENSG00000187720	THSD4	NM_001286429	-2.72186
ENSG00000038945	MSR1	NM_001363744	-2.7179
ENSG00000142046	TMEM91	NM_001042595	-2.71596
ENSG00000130303	BST2	NM_004335	-2.70311
ENSG00000103269	RHBDL1	NM_001278720	-2.70093
ENSG00000127415	IDUA	NM_000203	-2.69248
ENSG00000197776	KLHDC1	NM_172193	-2.68374
ENSG00000182568	SATB1	NM_001131010	-2.68314
ENSG00000106686	SPATA6L	NM_001039395	-2.68085
ENSG00000166793	YPEL4	NM_001363487	-2.67924
ENSG00000179542	SLITRK4	NM_001184749	-2.67407
ENSG00000223396	RPS10P7	NR_026667	-2.66938
ENSG00000245849	RAD51-AS1	NR_040058	-2.66439
ENSG00000188613	NANOS1	NM_001009553	-2.66394
ENSG00000006534	ALDH3B1	NM_000694	-2.65685
ENSG00000163536	SERPINI1	NM_001122752	-2.65332
ENSG00000196562	SULF2	NM_001161841	-2.65281
ENSG00000233184	LOC102606465	NR_109849	-2.65
ENSG00000246263	UBR5-AS1	NR_125415	-2.64891
ENSG00000116285	ERRFI1	NM_018948	-2.64785
ENSG00000082438	COBLL1	NM_001278458	-2.64577
ENSG00000154309	DISP1	NM_001350630	-2.64141
ENSG00000176428	VPS37D	NM_001077621	-2.64037
ENSG00000168970	JMJD7-PLA2G4B	NM_001198588	-2.62995
ENSG00000116183	PAPPA2	NM_020318	-2.62973
ENSG00000023171	GRAMD1B	NM_001286563	-2.62616
ENSG00000171951	SCG2	NM_003469	-2.62359
ENSG00000196296	ATP2A1	NM_001286075	-2.62192
ENSG00000204764	RANBP17	NM_022897	-2.61544
ENSG00000198400	NTRK1	NM_001007792	-2.6145
ENSG00000125246	CLYBL	NM_206808	-2.61122
ENSG00000238005	LOC101927851	NR_125945	-2.61043
ENSG00000198804	COX1	YP_003024028	-2.60423
ENSG00000204060	FOXO6	NM_001291281	-2.60405
ENSG00000123358	NR4A1	NM_001202233	-2.60381
ENSG00000171724	VAT1L	NM_020927	-2.59469
ENSG00000135338	LCA5	NM_001122769	-2.591
ENSG00000130751	NPAS1	NM_001321086	-2.58813
ENSG00000213145	CRIP1	NM_001311	-2.58665
ENSG00000226174	TEX22	NM_001195082	-2.58388
ENSG00000248360	LINC00504	NR_126435	-2.57982
ENSG00000227036	LINC00511	NR_033876	-2.5756
ENSG00000269439	LOC100507551	NR_147835	-2.57447
ENSG00000204632	HLA-G	NM_001363567	-2.57443
ENSG00000196565	HBG2	NM_000184	-2.5736
ENSG00000128342	LIF	NM_001257135	-2.57238
ENSG00000204305	AGER	NM_001136	-2.57211
ENSG00000229056	HECW2-AS1	NR_110225	-2.57152
ENSG00000223552	LOC102724297	NR_125406	-2.56952
ENSG00000235706	DICER1-AS1	NM_207443	-2.56917
ENSG00000186409	CCDC30	NM_001080850	-2.5679
ENSG00000188107	EYS	NM_001142800	-2.56437
ENSG00000153029	MR1	NM_001194999	-2.55838
ENSG00000088726	TMEM40	NM_001284406	-2.55086
ENSG00000093072	ADA2	NM_001282225	-2.54673
ENSG00000167733	HSD11B1L	NM_001267868	-2.54286
ENSG00000204622	HLA-J	NR_024240	-2.54012
ENSG00000007255	TRAPPC6A	NM_001270891	-2.53977
ENSG00000100918	REC8	NM_001048205	-2.53694
ENSG00000135205	CCDC146	NM_020879	-2.53614
ENSG00000133019	CHRM3	NM_000740	-2.52957
ENSG00000206688	SNORD116-18	NR_003333	-2.52848
ENSG00000212864	RNF208	NM_031297	-2.51454
ENSG00000162572	SCNN1D	NM_001130413	-2.51441
ENSG00000137103	TMEM8B	NM_001042589	-2.5083
ENSG00000151006	PRSS53	NM_001039503	-2.50367
ENSG00000184271	POU6F1	NM_001330422	-2.50346
ENSG00000213199	ASIC3	NM_004769	-2.50327
ENSG00000124140	SLC12A5	NM_001134771	-2.50171
ENSG00000179698	WDR97	NM_001316309	-2.49709
ENSG00000100271	TTLL1	NM_001008572	-2.49426
ENSG00000171450	CDK5R2	NM_003936	-2.48933
ENSG00000173209	AHSA2P	NM_001321300	-2.48901
ENSG00000238741	SCARNA7	NR_003001	-2.48815
ENSG00000197405	C5AR1	NM_001736	-2.48656
ENSG00000166192	SENP8	NM_001166340	-2.47946
ENSG00000206341	HLA-H	NR_001434	-2.47881
ENSG00000102878	HSF4	NM_001040667	-2.47809
ENSG00000103253	HAGHL	NM_001290137	-2.47782
ENSG00000226798	LOC105376105	XR_929991	-2.47153
ENSG00000170485	NPAS2	NM_002518	-2.46959
ENSG00000005961	ITGA2B	NM_000419	-2.4644
ENSG00000154065	ANKRD29	NM_001308238	-2.46299
ENSG00000187621	TCL6	NM_012468	-2.45898
ENSG00000250067	YJEFN3	NM_001190328	-2.45867
ENSG00000197093	GAL3ST4	NM_024637	-2.45613
ENSG00000197822	OCLN	NM_001205254	-2.45611
ENSG00000239779	WBP1	NM_012477	-2.45527
ENSG00000160207	HSF2BP	NM_007031	-2.45048
ENSG00000257242	LINC01619	NM_001256373	-2.4481
ENSG00000262370	LOC105371058	XR_001752057	-2.44686
ENSG00000102057	KCND1	NM_004979	-2.44531
ENSG00000136378	ADAMTS7	NM_014272	-2.4443
ENSG00000160781	PAQR6	NM_001272104	-2.44174
ENSG00000149927	DOC2A	NM_001282062	-2.4339
ENSG00000224596	ZMIZ1-AS1	NR_015429	-2.43348
ENSG00000107551	RASSF4	NM_032023	-2.43337
ENSG00000151320	AKAP6	NM_004274	-2.43148
ENSG00000197119	SLC25A29	NM_001039355	-2.43105
ENSG00000123685	BATF3	NM_018664	-2.43068
ENSG00000095397	WHRN	NM_001083885	-2.43046
ENSG00000185100	ADSSL1	NM_001320424	-2.42703
ENSG00000119715	ESRRB	NM_004452	-2.42583
ENSG00000213402	PTPRCAP	NM_005608	-2.41938
ENSG00000078487	ZCWPW1	NM_001258008	-2.40839
ENSG00000006459	KDM7A	NM_030647	-2.40624
ENSG00000158458	NRG2	NM_001184935	-2.40546
ENSG00000133805	AMPD3	NM_000480	-2.40288
ENSG00000001617	SEMA3F	NM_001318798	-2.39767
ENSG00000199179	MIRLET7I	NR_029661	-2.39746
ENSG00000261652	C15orf65	NM_001198784	-2.38663
ENSG00000162804	SNED1	NM_001080437	-2.38433
ENSG00000265666	RARA-AS1	NR_110861	-2.38162
ENSG00000105605	CACNG7	NM_031896	-2.37893
ENSG00000155367	PPM1J	NM_005167	-2.37564
ENSG00000182667	NTM	NM_001048209	-2.37112
ENSG00000215183	MSMP	NM_001044264	-2.36308
ENSG00000174938	SEZ6L2	NM_001114099	-2.3623
ENSG00000108474	PIGL	NM_004278	-2.36224
ENSG00000215788	TNFRSF25	NM_001039664	-2.36076
ENSG00000181982	CCDC149	NM_001130726	-2.35829
ENSG00000102287	GABRE	NM_004961	-2.35326
ENSG00000112139	MDGA1	NM_153487	-2.35274
ENSG00000198727	CYTB	YP_003024038	-2.35065
ENSG00000267221	ZNF385C	NM_001013624	-2.35035
ENSG00000179532	DNHD1	NM_144666	-2.3466
ENSG00000196549	MME	NM_000902	-2.34032
ENSG00000027869	SH2D2A	NM_001161441	-2.33872
ENSG00000163380	LMOD3	NM_001304418	-2.33501
ENSG00000169660	HEXD	NM_001330542	-2.3347
ENSG00000143127	ITGA10	NM_001303040	-2.32621
ENSG00000184465	WDR27	NM_001202550	-2.32572
ENSG00000182459	TEX19	NM_207459	-2.32117
ENSG00000005108	THSD7A	NM_015204	-2.3209
ENSG00000234807	LINC01135	NR_034014	-2.32025
ENSG00000258315	C17orf49	NM_001142798	-2.31796
ENSG00000130702	LAMA5	NM_005560	-2.31756
ENSG00000137033	IL33	NM_001199640	-2.31207
ENSG00000168918	INPP5D	NM_001017915	-2.3025
ENSG00000088756	ARHGAP28	NM_001010000	-2.29777
ENSG00000150054	MPP7	NM_001318170	-2.2955
ENSG00000103021	CCDC113	NM_001142302	-2.29258
ENSG00000164683	HEY1	NM_001040708	-2.29148
ENSG00000167034	NKX3-1	NM_001256339	-2.28606
ENSG00000244681	MTHFD2P1	NR_077228	-2.28419
ENSG00000189143	CLDN4	NM_001305	-2.28309
ENSG00000230666	CEACAM22P	NR_027754	-2.2797
ENSG00000152784	PRDM8	NM_001099403	-2.27574
ENSG00000235448	LURAP1L-AS1	NR_125775	-2.27338
ENSG00000163617	CCDC191	NM_001353766	-2.26962
ENSG00000173614	NMNAT1	NM_001297778	-2.26709
ENSG00000145882	PCYOX1L	NM_001301054	-2.26681
ENSG00000198496	NBR2	NM_005821	-2.2636
ENSG00000131400	NAPSA	NM_004851	-2.25198
ENSG00000130433	CACNG6	NM_031897	-2.2517
ENSG00000167280	ENGASE	NM_001042573	-2.24696
ENSG00000215271	HOMEZ	NM_020834	-2.24562
ENSG00000168010	ATG16L2	NM_001318766	-2.24185
ENSG00000167766	ZNF83	NM_001105549	-2.24112
ENSG00000146416	AIG1	NM_001286587	-2.23808
ENSG00000160961	ZNF333	NM_001300912	-2.23488
ENSG00000119242	CCDC92	NM_001304957	-2.23102
ENSG00000135473	PAN2	NM_001127460	-2.22715
ENSG00000148408	CACNA1B	NM_000718	-2.22502
ENSG00000220201	ZGLP1	NM_001103167	-2.22194
ENSG00000073150	PANX2	NM_001160300	-2.2209
ENSG00000172216	CEBPB	NM_001285878	-2.22027
ENSG00000182700	IGIP	NM_001007189	-2.21857
ENSG00000127578	WFIKKN1	NM_053284	-2.21427
ENSG00000125810	CD93	NM_012072	-2.21123
ENSG00000153157	SYCP2L	NM_001040274	-2.20927
ENSG00000185633	NDUFA4L2	NM_020142	-2.20752
ENSG00000171444	MCC	NM_001085377	-2.20604
ENSG00000227038	GTF2IP7	NR_135079	-2.20574
ENSG00000170689	HOXB9	NM_024017	-2.20203
ENSG00000186907	RTN4RL2	NM_178570	-2.20195
ENSG00000206503	HLA-A	NM_001242758	-2.199
ENSG00000133460	SLC2A11	NM_001024938	-2.1936
ENSG00000101213	PTK6	NM_001256358	-2.19092
ENSG00000117407	ARTN	NM_001136215	-2.19031
ENSG00000104953	TLE6	NM_001143986	-2.1884
ENSG00000182557	SPNS3	NM_001320449	-2.18677
ENSG00000153714	LURAP1L	NM_203403	-2.18676
ENSG00000061656	SPAG4	NM_001317931	-2.18163
ENSG00000103472	RRN3P2	NR_003369	-2.18142
ENSG00000184939	ZFP90	NM_001305203	-2.18103
ENSG00000178726	THBD	NM_000361	-2.18046
ENSG00000153832	FBXO36	NM_174899	-2.17853
ENSG00000159899	NPR2	NM_000907	-2.17845
ENSG00000225032	LOC102723566	NR_136302	-2.17829
ENSG00000099864	PALM	NM_001040134	-2.17261
ENSG00000228262	LINC01317	NR_126403	-2.16675
ENSG00000244627	TPTEP2	NR_002821	-2.16468
ENSG00000132510	KDM6B	NM_001080424	-2.16416
ENSG00000189195	KIAA1107	NM_015237	-2.16345
ENSG00000155629	PIK3AP1	NM_152309	-2.15921
ENSG00000165359	INTS6L	NM_001351601	-2.15781
ENSG00000138834	MAPK8IP3	NM_001040439	-2.15655
ENSG00000250510	GPR162	NM_014449	-2.1535
ENSG00000117139	KDM5B	NM_001314042	-2.15317
ENSG00000172432	GTPBP2	NM_001286216	-2.14705
ENSG00000197568	HHLA3	NM_001031693	-2.14642
ENSG00000070669	ASNS	NM_001178075	-2.14609
ENSG00000105419	MEIS3	NM_001009813	-2.14599
ENSG00000139289	PHLDA1	NM_007350	-2.14158
ENSG00000196696	PDXDC2P-NPIPB14P	NM_199134	-2.13593
ENSG00000188290	HES4	NM_001142467	-2.13516
ENSG00000106089	STX1A	NM_001165903	-2.13511
ENSG00000059804	SLC2A3	NM_006931	-2.13453
ENSG00000100767	PAPLN	NM_001365906	-2.13439
ENSG00000258708	SLC25A21-AS1	NR_033240	-2.13237
ENSG00000247363	LOC100507250	NR_038930	-2.13142
ENSG00000261716	HIST2H2BC	NR_036461	-2.12807
ENSG00000171298	GAA	NM_000152	-2.12762
ENSG00000141519	CCDC40	NM_001243342	-2.12423
ENSG00000221978	CCNL2	NM_001039577	-2.12231
ENSG00000231312	MAP4K3-DT	NR_037875	-2.12137
ENSG00000236499	LINC00896	NM_152508	-2.11976
ENSG00000181097	BREA2	NM_001024610	-2.11323
ENSG00000266714	MYO15B	NM_001080847	-2.11159
ENSG00000135722	FBXL8	NM_018378	-2.10745
ENSG00000130066	SAT1	NM_002970	-2.10649
ENSG00000138380	CARF	NM_001104586	-2.09998
ENSG00000245317	LOC100996419	NR_134283	-2.09754
ENSG00000260448	LCMT1-AS1	NR_120306	-2.09383
ENSG00000164100	NDST3	NM_004784	-2.09266
ENSG00000124920	MYRF	NM_001127392	-2.08842
ENSG00000110844	PRPF40B	NM_001031698	-2.08409
ENSG00000147894	C9orf72	NM_001256054	-2.08238
ENSG00000214279	SCART1	NM_001033584	-2.07718
ENSG00000239382	ALKBH6	NM_001297701	-2.07429
ENSG00000069424	KCNAB2	NM_001199860	-2.07373
ENSG00000225377	NRSN2-AS1	NR_109990	-2.07325
ENSG00000170835	CEL	NM_001807	-2.07026
ENSG00000090339	ICAM1	NM_000201	-2.06786
ENSG00000184381	PLA2G6	NM_001004426	-2.06773
ENSG00000196372	ASB13	NM_024701	-2.06584
ENSG00000174586	ZNF497	NM_001207009	-2.06574
ENSG00000063180	CA11	NM_001217	-2.06537
ENSG00000169246	NPIPB3	NM_130464	-2.06485
ENSG00000182578	CSF1R	NM_001288705	-2.06267
ENSG00000170919	TPT1-AS1	NR_024458	-2.06191
ENSG00000158106	RHPN1	NM_052924	-2.05831
ENSG00000164406	LEAP2	NM_052971	-2.05777
ENSG00000175265	GOLGA8A	NM_181077	-2.05764
ENSG00000146477	SLC22A3	NM_021977	-2.05668
ENSG00000231105	LOC100506801	NR_038404	-2.0563
ENSG00000003436	TFPI	NM_001032281	-2.05592
ENSG00000170006	TMEM154	NM_152680	-2.0516
ENSG00000111664	GNB3	NM_001297571	-2.04878
ENSG00000123095	BHLHE41	NM_030762	-2.04866
ENSG00000158186	MRAS	NM_001085049	-2.04783
ENSG00000114735	HEMK1	NM_001317851	-2.04779
ENSG00000186951	PPARA	NM_001001928	-2.04732
ENSG00000181513	ACBD4	NM_001135704	-2.04455
ENSG00000090006	LTBP4	NM_001042544	-2.04359
ENSG00000215039	CD27-AS1	NR_015382	-2.03964
ENSG00000207980	MIR23A	NR_029495	-2.03893
ENSG00000152910	CNTNAP4	NM_001322178	-2.03804
ENSG00000108576	SLC6A4	NM_001045	-2.03705
ENSG00000076555	ACACB	NM_001093	-2.0356
ENSG00000130766	SESN2	NM_031459	-2.03492
ENSG00000103152	MPG	NM_001015052	-2.03431
ENSG00000167615	LENG8	NM_052925	-2.03249
ENSG00000235335	LOC105616981	NR_131227	-2.02955
ENSG00000204681	GABBR1	NM_001319053	-2.02834
ENSG00000101197	BIRC7	NM_022161	-2.02797
ENSG00000126091	ST3GAL3	NM_001270459	-2.02578
ENSG00000133665	DYDC2	NM_001270041	-2.02575
ENSG00000215769	ARHGAP27P1	NR_027487	-2.02509
ENSG00000204282	TNRC6C-AS1	NR_040071	-2.02394
ENSG00000169621	PROKR1	NM_138964	-2.02301
ENSG00000162545	CAMK2N1	NM_018584	-2.0224
ENSG00000070610	GBA2	NM_001330660	-2.0221
ENSG00000100321	SYNGR1	NM_004711	-2.01751
ENSG00000122741	DCAF10	NM_001286810	-2.01531
ENSG00000135406	PRPH	NM_006262	-2.01452
ENSG00000151917	BEND6	NM_001318539	-2.0135
ENSG00000100968	NFATC4	NM_001136022	-2.00942
ENSG00000187091	PLCD1	NM_001130964	-2.00541
ENSG00000168675	LDLRAD4	NM_001003674	-2.00334
ENSG00000115255	REEP6	NM_001329556	-1.99957
ENSG00000254505	CHMP4A	NM_014169	-1.99937
ENSG00000188153	COL4A5	NM_000495	-1.99404
ENSG00000105376	ICAM5	NM_003259	-1.99234
ENSG00000239857	GET4	NM_015949	-1.99176
ENSG00000197558	SSPO	NM_198455	-1.9889
ENSG00000103599	IQCH	NM_001031715	-1.98674
ENSG00000117305	HMGCL	NM_000191	-1.98457
ENSG00000174943	KCTD13	NM_178863	-1.9843
ENSG00000092051	JPH4	NM_001146028	-1.98309
ENSG00000163644	PPM1K	NM_152542	-1.97941
ENSG00000234465	PINLYP	NM_001193621	-1.97032
ENSG00000187650	VMAC	NM_001017921	-1.97027
ENSG00000125864	BFSP1	NM_001161705	-1.96835
ENSG00000100027	YPEL1	NM_013313	-1.96519
ENSG00000146674	IGFBP3	NM_000598	-1.96511
ENSG00000152669	CCNO	NM_001024592	-1.96115
ENSG00000154359	LONRF1	NM_001329976	-1.95675
ENSG00000099139	PCSK5	NM_001190482	-1.95334
ENSG00000106333	PCOLCE	NM_002593	-1.95171
ENSG00000245532	NEAT1	NR_002802	-1.95144
ENSG00000204525	HLA-C	NM_001243042	-1.95125
ENSG00000121895	TMEM156	NM_001303228	-1.94973
ENSG00000167107	ACSF2	NM_001288968	-1.94578
ENSG00000107282	APBA1	NM_001163	-1.94517
ENSG00000235703	LINC00894	NR_027456	-1.94359
ENSG00000119950	MXI1	NM_001008541	-1.94297
ENSG00000026559	KCNG1	NM_002237	-1.94132
ENSG00000184497	TMEM255B	NM_001348663	-1.93708
ENSG00000170915	PAQR8	NM_133367	-1.93677
ENSG00000173295	FAM86B3P	NR_024361	-1.93364
ENSG00000243753	HLA-L	NR_027822	-1.93041
ENSG00000146067	FAM193B	NM_001190946	-1.92971
ENSG00000240541	TM4SF1-AS1	NR_046650	-1.92724
ENSG00000007866	TEAD3	NM_003214	-1.9236
ENSG00000143382	ADAMTSL4	NM_001288607	-1.92202
ENSG00000174136	RGMB	NM_001012761	-1.92183
ENSG00000057704	TMCC3	NM_001301036	-1.92123
ENSG00000136010	ALDH1L2	NM_001034173	-1.91686
ENSG00000187609	EXD3	NM_001286823	-1.91351
ENSG00000213928	IRF9	NM_006084	-1.91064
ENSG00000225138	SLC9A3-AS1	NR_125375	-1.9086
ENSG00000125826	RBCK1	NM_001323956	-1.90696
ENSG00000213931	HBE1	NM_005330	-1.90633
ENSG00000203896	LIME1	NM_001305654	-1.90332
ENSG00000197530	MIB2	NM_001170686	-1.90057
ENSG00000157227	MMP14	NM_004995	-1.89954
ENSG00000267757	EML2-AS1	NM_001242348	-1.89864
ENSG00000171680	PLEKHG5	NM_001042663	-1.89368
ENSG00000180902	D2HGDH	NM_001287249	-1.8888
ENSG00000074855	ANO8	NM_020959	-1.88752
ENSG00000145029	NICN1	NM_032316	-1.88745
ENSG00000139631	CSAD	NM_001244705	-1.88663
ENSG00000130363	RSPH3	NM_001346418	-1.88583
ENSG00000129667	RHBDF2	NM_001005498	-1.88467
ENSG00000218336	TENM3	NM_001080477	-1.88464
ENSG00000217930	PAM16	NM_016069	-1.88272
ENSG00000065717	TLE2	NM_001144761	-1.88249
ENSG00000110203	FOLR3	NM_000804	-1.88185
ENSG00000197162	ZNF785	NM_152458	-1.88036
ENSG00000233429	HOTAIRM1	NR_038366	-1.8775
ENSG00000198169	ZNF251	NM_138367	-1.87162
ENSG00000102890	ELMO3	NM_024712	-1.86958
ENSG00000251209	LINC00923	NR_024172	-1.86919
ENSG00000220785	MTMR9LP	NR_026850	-1.86387
ENSG00000146556	WASH2P	NM_198943	-1.86347
ENSG00000214176	PLEKHM1P1	NR_024386	-1.86161
ENSG00000099338	CATSPERG	NM_001330496	-1.86154
ENSG00000136449	MYCBPAP	NM_001366294	-1.86116
ENSG00000157992	KRTCAP3	NM_001168364	-1.85972
ENSG00000244165	P2RY11	NM_002566	-1.85952
ENSG00000065534	MYLK	NM_001321309	-1.85731
ENSG00000161955	TNFSF13	NM_001198622	-1.85364
ENSG00000059122	FLYWCH1	NM_001308068	-1.85173
ENSG00000114771	AADAC	NM_001086	-1.85075
ENSG00000154556	SORBS2	NM_001145670	-1.85019
ENSG00000138347	MYPN	NM_001256267	-1.84553
ENSG00000010626	LRRC23	NM_001135217	-1.84138
ENSG00000111674	ENO2	NM_001975	-1.84023
ENSG00000087494	PTHLH	NM_002820	-1.84011
ENSG00000165801	ARHGEF40	NM_001278529	-1.83535
ENSG00000178773	CPNE7	NM_014427	-1.83252
ENSG00000114841	DNAH1	NM_015512	-1.82899
ENSG00000182685	BRICD5	NM_182563	-1.82871
ENSG00000184949	FAM227A	NM_001013647	-1.82587
ENSG00000133315	MACROD1	NM_014067	-1.81976
ENSG00000177410	ZFAS1	NR_003604	-1.81781
ENSG00000169228	RAB24	NM_001031677	-1.81625
ENSG00000182871	COL18A1	NM_030582	-1.81429
ENSG00000225828	FAM229A	NM_001167676	-1.81067
ENSG00000168056	LTBP3	NM_001130144	-1.80732
ENSG00000186301	MST1P2	NR_027504	-1.80692
ENSG00000107874	CUEDC2	NM_024040	-1.8056
ENSG00000169733	RFNG	NM_002917	-1.80299
ENSG00000189320	FAM180A	NM_205855	-1.80261
ENSG00000125746	EML2	NM_001193268	-1.80155
ENSG00000137070	IL11RA	NM_001142784	-1.80132
ENSG00000205485	LOC100133091	NR_029411	-1.79862
ENSG00000253266	LOC105375784	XR_002956733	-1.79818
ENSG00000147437	GNRH1	NM_000825	-1.79813
ENSG00000174564	IL20RB	NM_144717	-1.79754
ENSG00000136367	ZFHX2	NM_033400	-1.79319
ENSG00000188026	RILPL1	NM_001319243	-1.79149
ENSG00000114626	ABTB1	NM_032548	-1.79052
ENSG00000130513	GDF15	NM_004864	-1.78855
ENSG00000174132	FAM174A	NM_198507	-1.78623
ENSG00000252835	SCARNA21	NR_003000	-1.78618
ENSG00000087076	HSD17B14	NM_016246	-1.78436
ENSG00000101004	NINL	NM_001318226	-1.78251
ENSG00000181035	SLC25A42	NM_001321544	-1.78215
ENSG00000167578	RAB4B	NM_016154	-1.77874
ENSG00000247809	NR2F2-AS1	NR_102743	-1.777
ENSG00000187134	AKR1C1	NM_001353	-1.77694
ENSG00000186106	ANKRD46	NM_001270377	-1.77354
ENSG00000120656	TAF12	NM_001135218	-1.77141
ENSG00000127561	SYNGR3	NM_004209	-1.76848
ENSG00000196878	LAMB3	NM_000228	-1.76495
ENSG00000214193	SH3D21	NM_001162530	-1.76395
ENSG00000185650	ZFP36L1	NM_001244698	-1.76362
ENSG00000123496	IL13RA2	NM_000640	-1.76241
ENSG00000261083	LINC02516	NR_110838	-1.761
ENSG00000089091	DZANK1	NM_001099407	-1.7592
ENSG00000115221	ITGB6	NM_000888	-1.75632
ENSG00000260231	KDM7A-DT	NR_024451	-1.75237
ENSG00000147454	SLC25A37	NM_001317812	-1.75162
ENSG00000250251	PKD1P6-NPIPP1	NR_123721	-1.75135
ENSG00000167930	FAM234A	NM_001284497	-1.75008
ENSG00000178053	MLF1	NM_001130156	-1.74765
ENSG00000198899	ATP6	YP_003024031	-1.74679
ENSG00000214140	PRCD	NM_001077620	-1.74571
ENSG00000177954	RPS27	NM_001030	-1.74564
ENSG00000164171	ITGA2	NM_002203	-1.74547
ENSG00000100360	IFT27	NM_001177701	-1.74505
ENSG00000188779	SKOR1	NM_001031807	-1.74199
ENSG00000137343	ATAT1	NM_001031722	-1.74143
ENSG00000165029	ABCA1	NM_005502	-1.73872
ENSG00000167702	KIFC2	NM_145754	-1.73679
ENSG00000165879	FRAT1	NM_005479	-1.73634
ENSG00000152527	PLEKHH2	NM_172069	-1.73486
ENSG00000116584	ARHGEF2	NM_001162383	-1.73116
ENSG00000150527	MIA2	NM_001247988	-1.73039
ENSG00000166349	RAG1	NM_000448	-1.73029
ENSG00000081138	CDH7	NM_001317214	-1.73019	cadherin
ENSG00000114796	KLHL24	NM_001349413	-1.72897
ENSG00000167371	PRRT2	NM_001256442	-1.728
ENSG00000091128	LAMB4	NM_001318046	-1.72799
ENSG00000228109	MELTF-AS1	NR_038285	-1.72681
ENSG00000167524	SGK494	NM_001174103	-1.72674
ENSG00000231233	CFAP58-DT	NR_108036	-1.72658
ENSG00000135636	DYSF	NM_001130455	-1.71901
ENSG00000177570	SAMD12	NM_001101676	-1.71839
ENSG00000107281	NPDC1	NM_015392	-1.71823
ENSG00000127580	WDR24	NM_032259	-1.71696
ENSG00000075213	SEMA3A	NM_006080	-1.71623
ENSG00000008128	CDK11A	NM_001313896	-1.71196
ENSG00000163347	CLDN1	NM_021101	-1.70998
ENSG00000253716	MINCR	NR_120682	-1.70994
ENSG00000120051	CFAP58	NM_001008723	-1.70959
ENSG00000105426	PTPRS	NM_002850	-1.70683
ENSG00000204248	COL11A2	NM_001163771	-1.70493
ENSG00000197565	COL4A6	NM_001287758	-1.70327
ENSG00000139197	PEX5	NM_000319	-1.70212
ENSG00000111319	SCNN1A	NM_001038	-1.70125
ENSG00000107902	LHPP	NM_001167880	-1.69951
ENSG00000183426	NPIPA1	NM_006985	-1.69849
ENSG00000139318	DUSP6	NM_001946	-1.69804
ENSG00000007047	MARK4	NM_001199867	-1.69748
ENSG00000112297	CRYBG1	NM_001624	-1.6972
ENSG00000139636	LMBR1L	NM_001300750	-1.69376
ENSG00000196611	MMP1	NM_001145938	-1.69221
ENSG00000091844	RGS17	NM_012419	-1.69129
ENSG00000213901	SLC23A3	NM_001144889	-1.69089
ENSG00000130827	PLXNA3	NM_017514	-1.68545
ENSG00000104856	RELB	NM_006509	-1.68522
ENSG00000138439	FAM117B	NM_173511	-1.68508
ENSG00000130024	PHF10	NM_018288	-1.6837
ENSG00000171860	C3AR1	NM_001326475	-1.68367
ENSG00000142102	PGGHG	NM_025092	-1.68243
ENSG00000177943	MAMDC4	NM_206920	-1.68238
ENSG00000145743	FBXL17	NM_001163315	-1.68059
ENSG00000143507	DUSP10	NM_007207	-1.68052
ENSG00000181444	ZNF467	NM_001329856	-1.68006
ENSG00000104936	DMPK	NM_001081560	-1.67963
ENSG00000131480	AOC2	NM_001158	-1.67492
ENSG00000080298	RFX3	NM_001282116	-1.67415
ENSG00000110011	DNAJC4	NM_001307980	-1.67405
ENSG00000153930	ANKFN1	NM_001365758	-1.67128
ENSG00000110025	SNX15	NM_013306	-1.66886
ENSG00000179954	SSC5D	NM_001144950	-1.66797
ENSG00000185955	C7orf61	NM_001004323	-1.66764
ENSG00000119138	KLF9	NM_001206	-1.6646
ENSG00000100307	CBX7	NM_001346743	-1.66425
ENSG00000197283	SYNGAP1	NM_001130066	-1.66402
ENSG00000012822	CALCOCO1	NM_001143682	-1.66337
ENSG00000149809	TM7SF2	NM_001277233	-1.66197
ENSG00000058404	CAMK2B	NM_001220	-1.66142
ENSG00000196421	C20orf204	NM_001348090	-1.65891
ENSG00000165115	KIF27	NM_001271927	-1.65623
ENSG00000115902	SLC1A4	NM_001135581	-1.65476
ENSG00000072195	SPEG	NM_001173476	-1.65283
ENSG00000074370	ATP2A3	NM_005173	-1.65053
ENSG00000166123	GPT2	NM_001142466	-1.64767
ENSG00000119650	IFT43	NM_001102564	-1.64756
ENSG00000204390	HSPA1L	NM_005527	-1.64544
ENSG00000147162	OGT	NM_003605	-1.64463
ENSG00000090581	GNPTG	NM_032520	-1.64394
ENSG00000103024	NME3	NM_002513	-1.64287
ENSG00000035115	SH3YL1	NM_001159597	-1.63839
ENSG00000111224	PARP11	NM_001286521	-1.63811
ENSG00000244558	KCNK15-AS1	NR_132377	-1.63631
ENSG00000165312	OTUD1	NM_001145373	-1.6359
ENSG00000177426	TGIF1	NM_001278682	-1.6357
ENSG00000146083	RNF44	NM_014901	-1.63521
ENSG00000130304	SLC27A1	NM_198580	-1.63481
ENSG00000125510	OPRL1	NM_000913	-1.63475
ENSG00000162032	SPSB3	NM_001324081	-1.63333
ENSG00000205593	DENND6B	NM_001001794	-1.6309
ENSG00000222009	BTBD19	NM_001136537	-1.6309
ENSG00000204946	ZNF783	NM_001195220	-1.63012
ENSG00000116711	PLA2G4A	NM_001311193	-1.62952
ENSG00000223705	NSUN5P1	NM_001039575	-1.62733
ENSG00000178878	APOLD1	NM_001130415	-1.62709
ENSG00000165424	ZCCHC24	NM_153367	-1.62703
ENSG00000161328	LRRC56	NM_198075	-1.62657
ENSG00000080166	DCT	NM_001129889	-1.62295
ENSG00000100889	PCK2	NM_001018073	-1.62114
ENSG00000263711	LOC400655	NR_034133	-1.62091
ENSG00000175938	ORAI3	NM_152288	-1.62069
ENSG00000171223	JUNB	NM_002229	-1.62043
ENSG00000064787	BCAS1	NM_001316361	-1.61876
ENSG00000186918	ZNF395	NM_018660	-1.61848
ENSG00000183087	GAS6	NM_000820	-1.61728
ENSG00000213420	GPC2	NM_152742	-1.61715
ENSG00000108465	CDK5RAP3	NM_001278197	-1.61394
ENSG00000269939	PCF11-AS1	NR_133914	-1.61162
ENSG00000240053	LY6G5B	NM_021221	-1.61109
ENSG00000115266	APC2	NM_001351273	-1.60891
ENSG00000258701	LINC00638	NR_024396	-1.60763
ENSG00000100558	PLEK2	NM_016445	-1.6052
ENSG00000160013	PTGIR	NM_000960	-1.60495
ENSG00000171703	TCEA2	NM_003195	-1.60343
ENSG00000158286	RNF207	NM_173795	-1.5985
ENSG00000064547	LPAR2	NM_004720	-1.59761
ENSG00000179111	HES7	NM_001165967	-1.59554
ENSG00000258839	MC1R	NM_002386	-1.59526
ENSG00000215374	FAM66B	NR_027423	-1.59413
ENSG00000105928	GSDME	NM_001127453	-1.59393
ENSG00000137819	PAQR5	NM_001104554	-1.59188
ENSG00000237753	FLJ42351	NR_033871	-1.58951
ENSG00000120129	DUSP1	NM_004417	-1.58649
ENSG00000215440	NPEPL1	NM_001204872	-1.58602
ENSG00000126106	TMEM53	NM_001300746	-1.58492
ENSG00000074935	TUBE1	NM_016262	-1.5845
ENSG00000163975	MELTF	NM_005929	-1.5809
ENSG00000141295	SCRN2	NM_001145023	-1.58047
ENSG00000033867	SLC4A7	NM_001258379	-1.57906
ENSG00000108679	LGALS3BP	NM_005567	-1.5783
ENSG00000100814	CCNB1IP1	NM_021178	-1.57789
ENSG00000174428	GTF2IRD2B	NM_001003795	-1.576
ENSG00000112511	PHF1	NM_002636	-1.57487
ENSG00000012124	CD22	NM_001185099	-1.57459
ENSG00000101986	ABCD1	NM_000033	-1.57225
ENSG00000128272	ATF4	NM_001675	-1.57132
ENSG00000105655	ISYNA1	NM_001170938	-1.57089
ENSG00000103067	ESRP2	NM_001365264	-1.56994
ENSG00000165959	CLMN	NM_024734	-1.56917
ENSG00000164442	CITED2	NM_001168388	-1.56899
ENSG00000135318	NT5E	NM_001204813	-1.56681
ENSG00000204261	PSMB8-AS1	NR_037173	-1.56601
ENSG00000134253	TRIM45	NM_001145635	-1.56554
ENSG00000205560	CPT1B	NM_001145134	-1.56385
ENSG00000213889	PPM1N	NM_001080401	-1.5635
ENSG00000179094	PER1	NM_002616	-1.563
ENSG00000184575	XPOT	NM_007235	-1.56168
ENSG00000132424	PNISR	NM_001322405	-1.56156
ENSG00000156675	RAB11FIP1	NM_001002233	-1.55908
ENSG00000185507	IRF7	NM_001572	-1.55853
ENSG00000119638	NEK9	NM_001329237	-1.55672
ENSG00000107140	TESK1	NM_001318230	-1.5561
ENSG00000225697	SLC26A6	NM_001040454	-1.55005
ENSG00000142178	SIK1	NM_173354	-1.55002
ENSG00000171160	MORN4	NM_001098831	-1.54795
ENSG00000153982	GDPD1	NM_001165993	-1.54716
ENSG00000176165	FOXG1	NM_005249	-1.54204
ENSG00000205177	C11orf91	NM_001166692	-1.542
ENSG00000138166	DUSP5	NM_004419	-1.54085
ENSG00000165935	SMCO2	NM_001145010	-1.53776
ENSG00000139178	C1RL	NM_001297640	-1.53684
ENSG00000130518	IQCN	NM_001145304	-1.5347
ENSG00000186056	MATN1-AS1	NR_034182	-1.53239
ENSG00000080947	CROCCP3	NR_023386	-1.5304
ENSG00000215154	LOC652276	NR_015441	-1.52728
ENSG00000156171	DRAM2	NM_001349881	-1.52699
ENSG00000148225	WDR31	NM_001006615	-1.52675
ENSG00000067365	METTL22	NM_024109	-1.52557
ENSG00000106133	NSUN5P2	NM_001039487	-1.52381
ENSG00000104863	LIN7B	NM_001308419	-1.52155
ENSG00000124191	TOX2	NM_001098796	-1.51719
ENSG00000213918	DNASE1	NM_001351825	-1.51715
ENSG00000198938	COX3	YP_003024032	-1.51645
ENSG00000144908	ALDH1L1	NM_001270364	-1.51439
ENSG00000149577	SIDT2	NM_001040455	-1.51025
ENSG00000135124	P2RX4	NM_001256796	-1.50996
ENSG00000133424	LARGE1	NM_001362949	-1.50677
ENSG00000225855	RUSC1-AS1	NM_173639	-1.50659
ENSG00000159714	ZDHHC1	NM_001323627	-1.50324
ENSG00000100083	GGA1	NM_001001560	-1.50228
ENSG00000187678	SPRY4	NM_001127496	-1.50005
ENSG00000223891	OSER1-DT	NR_038337	-1.49948
ENSG00000105483	CARD8	NM_001184900	-1.49771
ENSG00000163660	CCNL1	NM_001308185	-1.49364
ENSG00000084636	COL16A1	NM_001856	-1.49187
ENSG00000188825	LINC00910	NR_027412	-1.49073
ENSG00000204314	PRRT1	NM_001363780	-1.48928
ENSG00000161999	JMJD8	NM_001005920	-1.4892
ENSG00000173530	TNFRSF10D	NM_003840	-1.489
ENSG00000267216	ZNF8-ERVK3-1	NR_144447	-1.48837
ENSG00000198563	DDX39B	NM_004640	-1.48777
ENSG00000186812	ZNF397	NM_001135178	-1.48743
ENSG00000167723	TRPV3	NM_001258205	-1.48741
ENSG00000185596	WASH3P	NM_199163	-1.48702
ENSG00000010295	IFFO1	NM_001039670	-1.48513
ENSG00000142192	APP	NM_000484	-1.48332
ENSG00000120093	HOXB3	NM_001330322	-1.48275
ENSG00000169992	NLGN2	NM_020795	-1.48225
ENSG00000135437	RDH5	NM_001199771	-1.47996
ENSG00000185338	SOCS1	NM_003745	-1.47914
ENSG00000178467	P4HTM	NM_017732	-1.47692
ENSG00000111653	ING4	NM_001127582	-1.47426
ENSG00000198763	ND2	YP_003024027	-1.47414
ENSG00000169964	TMEM42	NM_144638	-1.47311
ENSG00000256436	TAS2R31	NM_176885	-1.47289
ENSG00000161509	GRIN2C	NM_000835	-1.4727
ENSG00000105559	PLEKHA4	NM_001161354	-1.47229
ENSG00000204344	STK19	NM_004197	-1.47226
ENSG00000136630	HLX	NM_021958	-1.46999
ENSG00000156804	FBXO32	NM_001242463	-1.46948
ENSG00000132635	PCED1A	NM_001271168	-1.46775
ENSG00000143013	LMO4	NM_006769	-1.4673
ENSG00000218891	ZNF579	NM_152600	-1.4667
ENSG00000164463	CREBRF	NM_001168393	-1.46511
ENSG00000147421	HMBOX1	NM_001135726	-1.46361
ENSG00000187535	IFT140	NM_014714	-1.46196
ENSG00000096433	ITPR3	NM_002224	-1.45895
ENSG00000264175	MIR3189	NR_036156	-1.45873
ENSG00000108799	EZH1	NM_001321079	-1.45694
ENSG00000102125	TAZ	NM_000116	-1.45616
ENSG00000250903	GMDS-DT	NR_046229	-1.455
ENSG00000176209	SMIM19	NM_001135674	-1.45341
ENSG00000164050	PLXNB1	NM_001130082	-1.45321
ENSG00000214595	EML6	NM_001039753	-1.45232
ENSG00000196208	GREB1	NM_014668	-1.45007
ENSG00000260916	CCPG1	NM_001204450	-1.44858
ENSG00000159733	ZFYVE28	NM_001172656	-1.44734
ENSG00000175197	DDIT3	NM_001195053	-1.4464
ENSG00000178149	DALRD3	NM_001009996	-1.44622
ENSG00000178685	PARP10	NM_001317895	-1.44548
ENSG00000229358	DPY19L1P1	NR_036680	-1.44533
ENSG00000130653	PNPLA7	NM_001098537	-1.4452
ENSG00000046647	GEMIN8	NM_001042479	-1.44494
ENSG00000173818	ENDOV	NM_001164637	-1.44359
ENSG00000125652	ALKBH7	NM_032306	-1.4435
ENSG00000141968	VAV1	NM_001258206	-1.44306
ENSG00000105223	PLD3	NM_001031696	-1.44029
ENSG00000134245	WNT2B	NM_001291880	-1.44012
ENSG00000054598	FOXC1	NM_001453	-1.43983
ENSG00000160813	PPP1R35	NM_001346938	-1.4396
ENSG00000170469	SPATA24	NM_194296	-1.43937
ENSG00000101282	RSPO4	NM_001029871	-1.43837
ENSG00000065029	ZNF76	NM_001292032	-1.43826
ENSG00000234741	GAS5	NR_002578	-1.43479
ENSG00000242294	STAG3L5P	NR_103720	-1.43436
ENSG00000149591	TAGLN	NM_001001522	-1.43359
ENSG00000047644	WWC3	NM_015691	-1.43335
ENSG00000099330	OCEL1	NM_024578	-1.43178
ENSG00000182796	TMEM198B	NM_001013700	-1.4307
ENSG00000204406	MBD5	NM_018328	-1.42989
ENSG00000163516	ANKZF1	NM_001042410	-1.42887
ENSG00000204387	C6orf48	NM_001040437	-1.42886
ENSG00000116717	GADD45A	NM_001199741	-1.42608
ENSG00000163728	TTC14	NM_001042601	-1.42562
ENSG00000223855	HRAT92	NR_033963	-1.42488
ENSG00000143303	RRNAD1	NM_001142560	-1.424
ENSG00000068137	PLEKHH3	NM_024927	-1.41919
ENSG00000120306	CYSTM1	NM_032412	-1.41774
ENSG00000075399	VPS9D1	NM_004913	-1.41636
ENSG00000188493	C19orf54	NM_001353805	-1.41512
ENSG00000164331	ANKRA2	NM_023039	-1.41394
ENSG00000133247	KMT5C	NM_032701	-1.41238
ENSG00000177406	LOC100049716	NR_122124	-1.4121
ENSG00000125650	PSPN	NM_004158	-1.41125
ENSG00000204650	LINC02210	NM_152466	-1.40547
ENSG00000132535	DLG4	NM_001128827	-1.40473
ENSG00000165475	CRYL1	NM_001363647	-1.4009
ENSG00000164877	MICALL2	NM_024723	-1.39966
ENSG00000154079	SDHAF4	NM_145267	-1.39629
ENSG00000068971	PPP2R5B	NM_006244	-1.39459
ENSG00000267248	LOC100996660	XR_001752953	-1.39239
ENSG00000145730	PAM	NM_000919	-1.39108
ENSG00000141505	ASGR1	NM_001197216	-1.39091
ENSG00000094631	HDAC6	NM_001321225	-1.38743
ENSG00000253552	HOXA-AS2	NR_122069	-1.3872
ENSG00000175106	TVP23C	NM_001135036	-1.38669
ENSG00000168779	SHOX2	NM_001163678	-1.38414
ENSG00000115008	IL1A	NM_000575	-1.38395
ENSG00000110492	MDK	NM_001012333	-1.38351
ENSG00000179832	MROH1	NM_001099280	-1.38327
ENSG00000168026	TTC21A	NM_001105513	-1.38291
ENSG00000150995	ITPR1	NM_001099952	-1.38269
ENSG00000273148	LOC100270804	NR_026885	-1.38183
ENSG00000197746	PSAP	NM_001042465	-1.38141
ENSG00000221963	APOL6	NM_030641	-1.37819
ENSG00000099875	MKNK2	NM_017572	-1.37742
ENSG00000010438	PRSS3	NM_001197097	-1.3771
ENSG00000079974	RABL2B	NM_001003789	-1.37684
ENSG00000099822	HCN2	NM_001194	-1.37268
ENSG00000223749	MIR503HG	NM_032762	-1.36825
ENSG00000117616	RSRP1	NM_001321772	-1.36778
ENSG00000166340	TPP1	NM_000391	-1.36549
ENSG00000197122	SRC	NM_005417	-1.36188
ENSG00000006652	IFRD1	NM_001007245	-1.36123
ENSG00000256525	POLG2	NM_007215	-1.35902
ENSG00000178607	ERN1	NM_001433	-1.35841
ENSG00000196352	CD55	NM_000574	-1.35695
ENSG00000131016	AKAP12	NM_005100	-1.35593
ENSG00000234409	CCDC188	NM_001243537	-1.35401
ENSG00000069020	MAST4	NM_001164664	-1.35275
ENSG00000262468	LINC01569	NR_039999	-1.35027
ENSG00000121716	PILRB	NM_013440	-1.34951
ENSG00000237036	ZEB1-AS1	NR_024284	-1.3477
ENSG00000197363	ZNF517	NM_001317936	-1.34488
ENSG00000138759	FRAS1	NM_001166133	-1.34393
ENSG00000163945	UVSSA	NM_001317934	-1.34074
ENSG00000153879	CEBPG	NM_001252296	-1.338
ENSG00000142408	CACNG8	NM_031895	-1.33334
ENSG00000136828	RALGPS1	NM_001190728	-1.33303
ENSG00000118985	ELL2	NM_012081	-1.32713
ENSG00000130758	MAP3K10	NM_002446	-1.32169
ENSG00000188766	SPRED3	NM_001039616	-1.31614
ENSG00000251629	LINC02241	NR_149120	-1.31561
ENSG00000242028	HYPK	NM_001199885	-1.31556
ENSG00000197948	FCHSD1	NM_033449	-1.31472
ENSG00000134884	ARGLU1	NM_018011	-1.31332
ENSG00000243279	PRAF2	NM_007213	-1.3123
ENSG00000175309	PHYKPL	NM_001278346	-1.31168
ENSG00000099326	MZF1	NM_001267033	-1.31155
ENSG00000119669	IRF2BPL	NM_024496	-1.31095
ENSG00000110619	CARS	NM_001014437	-1.30971
ENSG00000044446	PHKA2	NM_000292	-1.30828
ENSG00000005206	SPPL2B	NM_001077238	-1.30827
ENSG00000119514	GALNT12	NM_024642	-1.30694
ENSG00000170266	GLB1	NM_000404	-1.30345
ENSG00000142961	MOB3C	NM_145279	-1.30312
ENSG00000104870	FCGRT	NM_001136019	-1.3013
ENSG00000164733	CTSB	NM_001317237	-1.29837
ENSG00000252481	SCARNA13	NR_003002	-1.29686
ENSG00000157259	GATAD1	NM_021167	-1.2956
ENSG00000137504	CREBZF	NM_001039618	-1.29499
ENSG00000144802	NFKBIZ	NM_001005474	-1.29407
ENSG00000068400	GRIPAP1	NM_020137	-1.29309
ENSG00000104774	MAN2B1	NM_000528	-1.29241
ENSG00000160469	BRSK1	NM_032430	-1.29053
ENSG00000177337	DLGAP1-AS1	NM_001039796	-1.2874
ENSG00000130589	HELZ2	NM_001037335	-1.28638
ENSG00000204237	OXLD1	NM_001039842	-1.28625
ENSG00000249279	LINC02057	NR_146624	-1.28458
ENSG00000266967	AARSD1	NM_001261434	-1.28448
ENSG00000144199	FAHD2B	NM_001320848	-1.2834
ENSG00000140400	MAN2C1	NM_001256494	-1.28216
ENSG00000099937	SERPIND1	NM_000185	-1.27899
ENSG00000251022	THAP9-AS1	NR_034075	-1.27893
ENSG00000093010	COMT	NM_000754	-1.2787
ENSG00000250571	GLI4	NM_138465	-1.27862
ENSG00000171425	ZNF581	NM_016535	-1.27787
ENSG00000172183	ISG20	NM_001303233	-1.27612
ENSG00000198648	STK39	NM_013233	-1.27605
ENSG00000054282	SDCCAG8	NM_001350246	-1.27518
ENSG00000124257	NEURL2	NM_001278535	-1.27148
ENSG00000249348	UGDH-AS1	NR_047679	-1.27124
ENSG00000187735	TCEA1	NM_006756	-1.2682
ENSG00000175471	MCTP1	NM_001002796	-1.268
ENSG00000166169	POLL	NM_001174084	-1.26785
ENSG00000065923	SLC9A7	NM_001257291	-1.2662
ENSG00000203879	GDI1	NM_001493	-1.26492
ENSG00000133639	BTG1	NM_001731	-1.26465
ENSG00000109618	SEPSECS	NM_001159728	-1.26354
ENSG00000105997	HOXA3	NM_030661	-1.26134
ENSG00000183696	UPP1	NM_001287426	-1.25976
ENSG00000074660	SCARF1	NM_003693	-1.25835
ENSG00000167543	TP53I13	NM_001346077	-1.25658
ENSG00000158079	PTPDC1	NM_001253829	-1.25457
ENSG00000185324	CDK10	NM_001098533	-1.25305
ENSG00000174206	C12orf66	NM_001300940	-1.25176
ENSG00000258128	MKRN9P	NR_033410	-1.25018
ENSG00000062716	VMP1	NM_001329394	-1.25008
ENSG00000116679	IVNS1ABP	NM_006469	-1.24984
ENSG00000005884	ITGA3	NM_002204	-1.24941
ENSG00000176896	TCEANC	NM_001297563	-1.24771
ENSG00000240694	PNMA2	NM_007257	-1.2453
ENSG00000064687	ABCA7	NM_019112	-1.23855
ENSG00000104957	CCDC130	NM_001320561	-1.23741
ENSG00000167978	SRRM2	NM_016333	-1.23735
ENSG00000140043	PTGR2	NM_001146154	-1.23675
ENSG00000202198	RN7SK	NR_001445	-1.2355
ENSG00000001460	STPG1	NM_001199012	-1.23518
ENSG00000135740	SLC9A5	NM_001323971	-1.23232
ENSG00000095066	HOOK2	NM_001100176	-1.23126
ENSG00000077044	DGKD	NM_003648	-1.22842
ENSG00000159753	CARMIL2	NM_001013838	-1.2228
ENSG00000169126	ARMC4	NM_001290020	-1.22276
ENSG00000164620	RELL2	NM_001130029	-1.2224
ENSG00000181045	SLC26A11	NM_001166347	-1.21812
ENSG00000165714	BORCS5	NM_001300742	-1.21306
ENSG00000105227	PRX	NM_020956	-1.2124
ENSG00000250337	PURPL	NR_038848	-1.21181
ENSG00000163297	ANTXR2	NM_001145794	-1.21111
ENSG00000008710	PKD1	NM_000296	-1.21049
ENSG00000204316	MRPL38	NM_032478	-1.20273
ENSG00000108509	CAMTA2	NM_001171166	-1.20233
ENSG00000229180	GS1-124K5.11	NR_002933	-1.20221
ENSG00000158006	PAFAH2	NM_000437	-1.20127
ENSG00000167969	ECI1	NM_001178029	-1.20043
ENSG00000167106	FAM102A	NM_001035254	-1.19705
ENSG00000090861	AARS	NM_001605	-1.19702
ENSG00000143384	MCL1	NM_001197320	-1.19658
ENSG00000100852	ARHGAP5	NM_001030055	-1.19341
ENSG00000140688	C16orf58	NM_022744	-1.18988
ENSG00000267519	LOC284454	NR_036515	-1.18424
ENSG00000134668	SPOCD1	NM_001281987	-1.18186
ENSG00000140939	NOL3	NM_001185057	-1.17782
ENSG00000148690	FRA10AC1	NM_001347712	-1.17703
ENSG00000182768	NGRN	NM_001033088	-1.17491
ENSG00000177728	TMEM94	NM_001321148	-1.17446
ENSG00000178498	DTX3	NM_001286245	-1.17425
ENSG00000135686	KLHL36	NM_001303451	-1.17389
ENSG00000011243	AKAP8L	NM_001291478	-1.17217
ENSG00000162512	SDC3	NM_014654	-1.17124
ENSG00000224420	ADM5	NM_001101340	-1.16979
ENSG00000173559	NABP1	NM_001031716	-1.16955
ENSG00000185716	MOSMO	NM_001164579	-1.16908
ENSG00000213015	ZNF580	NM_001163423	-1.16703
ENSG00000183891	TTC32	NM_001008237	-1.16656
ENSG00000177045	SIX5	NM_175875	-1.16634
ENSG00000152409	JMY	NM_152405	-1.16627
ENSG00000198517	MAFK	NM_002360	-1.16604
ENSG00000006025	OSBPL7	NM_017731	-1.16506
ENSG00000010278	CD9	NM_001330312	-1.16401
ENSG00000240230	COX19	NM_001031617	-1.16169
ENSG00000099998	GGT5	NM_001099781	-1.16149
ENSG00000106261	ZKSCAN1	NM_001287054	-1.15997
ENSG00000128805	ARHGAP22	NM_001256024	-1.15978
ENSG00000224032	EPB41L4A-AS1	NM_053000	-1.15186
ENSG00000117614	SYF2	NM_015484	-1.14872
ENSG00000168096	ANKS3	NM_001242929	-1.14771
ENSG00000133112	TPT1	NM_001286272	-1.14514
ENSG00000061938	TNK2	NM_001010938	-1.1439
ENSG00000124222	STX16	NM_001001433	-1.14384
ENSG00000246273	SBF2-AS1	NR_036485	-1.14197
ENSG00000003756	RBM5	NM_005778	-1.1399
ENSG00000101751	POLI	NM_001351610	-1.13928
ENSG00000133858	ZFC3H1	NM_144982	-1.13814
ENSG00000167925	GHDC	NM_001142622	-1.13277
ENSG00000251474	RPL32P3	NR_003111	-1.12973
ENSG00000198837	DENND4B	NM_014856	-1.12819
ENSG00000166595	CIAO2B	NM_016062	-1.12701
ENSG00000115756	HPCAL1	NM_001258357	-1.12467
ENSG00000157214	STEAP2	NM_001040665	-1.12413
ENSG00000267680	ZNF224	NM_001321645	-1.12211
ENSG00000101019	UQCC1	NM_001184977	-1.11573
ENSG00000042317	SPATA7	NM_001040428	-1.11554
ENSG00000198369	SPRED2	NM_001128210	-1.11293
ENSG00000148814	LRRC27	NM_001143757	-1.11062
ENSG00000175182	FAM131A	NM_001171093	-1.10559
ENSG00000109065	NAT9	NM_001305077	-1.1045
ENSG00000165891	E2F7	NM_203394	-1.10361
ENSG00000172932	ANKRD13D	NM_001347901	-1.09844
ENSG00000115042	FAHD2A	NM_016044	-1.09586
ENSG00000108469	RECQL5	NM_001003715	-1.09154
ENSG00000037042	TUBG2	NM_001320509	-1.08874
ENSG00000166986	MARS	NM_004990	-1.08148
ENSG00000087157	PGS1	NM_024419	-1.07675
ENSG00000115310	RTN4	NM_001321859	-1.06853
ENSG00000178719	GRINA	NM_000837	-1.05922
ENSG00000155729	KCTD18	NM_001321547	-1.04386
ENSG00000196943	NOP9	NM_001286367	-1.03401
ENSG00000177464	GPR4	NM_005282	-1.02154
ENSG00000196781	TLE1	NM_001303103	-1.01564

## Sheet: DEGs_SE13213_b_del
Upregulated (2FC/FDR<0.05)
GeneID	Symbol	RefSeq	logFC
ENSG00000128408	RIBC2	NM_015653	7.59109
ENSG00000142185	TRPM2	NM_001001188	7.56831
ENSG00000165300	SLITRK5	NM_015567	7.18139
ENSG00000171320	ESCO2	NM_001017420	6.85836
ENSG00000178150	ZNF114	NM_001301062	6.82906
ENSG00000204792	LINC01291	NR_125792	6.68379
ENSG00000168140	VASN	NM_138440	6.50225
ENSG00000165606	DRGX	NM_001080520	6.43015
ENSG00000007968	E2F2	NM_004091	6.20044
ENSG00000154493	C10orf90	NM_001004298	6.19648
ENSG00000171848	RRM2	NM_001034	6.18199
ENSG00000085840	ORC1	NM_001190818	6.17602
ENSG00000189057	FAM111B	NM_001142703	6.17581
ENSG00000167900	TK1	NM_001346663	6.12401
ENSG00000203722	RAET1G	NM_001001788	6.09128
ENSG00000185432	METTL7A	NM_014033	6.0902
ENSG00000137642	SORL1	NM_003105	6.03961
ENSG00000101057	MYBL2	NM_001278610	6.02989
ENSG00000152253	SPC25	NM_020675	6.02495
ENSG00000223784	LINP1	NR_138480	5.96868
ENSG00000165272	AQP3	NM_001318144	5.92597
ENSG00000205221	VIT	NM_001177969	5.86811
ENSG00000260910	LINC00565	NR_047495	5.74366
ENSG00000227039	ITGB2-AS1	NR_038311	5.73213
ENSG00000065328	MCM10	NM_018518	5.68311
ENSG00000167711	SERPINF2	NM_000934	5.66586
ENSG00000166803	PCLAF	NM_001029989	5.63231
ENSG00000148773	MKI67	NM_001145966	5.56477
ENSG00000186871	ERCC6L	NM_001009954	5.45574
ENSG00000186185	KIF18B	NM_001080443	5.34262
ENSG00000171241	SHCBP1	NM_001324318	5.30981
ENSG00000179750	APOBEC3B	NM_001270411	5.30401
ENSG00000184357	HIST1H1B	NM_005322	5.3039
ENSG00000137310	TCF19	NM_001077511	5.24465
ENSG00000104147	OIP5	NM_001317860	5.23252
ENSG00000122547	EEPD1	NM_030636	5.21025
ENSG00000174371	EXO1	NM_001319224	5.18819
ENSG00000171435	KSR2	NM_173598	5.13717
ENSG00000168078	PBK	NM_001278945	5.11402
ENSG00000154839	SKA1	NM_001039535	5.10684
ENSG00000122952	ZWINT	NM_001005413	5.09782
ENSG00000129195	PIMREG	NM_001195228	5.09231
ENSG00000112984	KIF20A	NM_005733	5.0813
ENSG00000089685	BIRC5	NM_001012270	5.05635
ENSG00000139438	FAM222A	NM_032829	5.04334
ENSG00000158164	TMSB15A	NM_021992	5.01778
ENSG00000115163	CENPA	NM_001042426	4.99524
ENSG00000109805	NCAPG	NM_022346	4.98122
ENSG00000121152	NCAPH	NM_001281710	4.97812
ENSG00000111206	FOXM1	NM_001243088	4.95546
ENSG00000126787	DLGAP5	NM_001146015	4.95305
ENSG00000197380	DACT3	NM_001301046	4.9526
ENSG00000124635	HIST1H2BJ	NM_021058	4.88125
ENSG00000138180	CEP55	NM_001127182	4.82897
ENSG00000075218	GTSE1	NM_016426	4.81577
ENSG00000104921	FCER2	NM_001207019	4.78488
ENSG00000178999	AURKB	NM_001256834	4.74278
ENSG00000163808	KIF15	NM_020242	4.73577
ENSG00000102879	CORO1A	NM_001193333	4.7338
ENSG00000117399	CDC20	NM_001255	4.68994
ENSG00000237649	KIFC1	NM_002263	4.65029
ENSG00000131153	GINS2	NM_016095	4.64871
ENSG00000066279	ASPM	NM_001206846	4.63478
ENSG00000127564	PKMYT1	NM_001258450	4.55761
ENSG00000203805	PLPP4	NM_001030059	4.55476
ENSG00000011426	ANLN	NM_001284301	4.5358
ENSG00000111665	CDCA3	NM_001297602	4.51529
ENSG00000122035	RASL11A	NM_001331126	4.49228
ENSG00000134690	CDCA8	NM_001256875	4.4507
ENSG00000147536	GINS4	NM_032336	4.44332
ENSG00000197153	HIST1H3J	NM_003535	4.43663
ENSG00000102048	ASB9	NM_001031739	4.37516
ENSG00000157456	CCNB2	NM_004701	4.35219
ENSG00000080986	NDC80	NM_006101	4.3291
ENSG00000143476	DTL	NM_001286229	4.32284
ENSG00000129810	SGO1	NM_001012409	4.30627
ENSG00000185130	HIST1H2BL	NM_003519	4.29832
ENSG00000143228	NUF2	NM_031423	4.29066
ENSG00000094804	CDC6	NM_001254	4.26072
ENSG00000131747	TOP2A	NM_001067	4.25018
ENSG00000197409	HIST1H3D	NM_003530	4.24438
ENSG00000033122	LRRC7	NM_001330635	4.22541
ENSG00000138160	KIF11	NM_004523	4.21877
ENSG00000142945	KIF2C	NM_001297655	4.21718
ENSG00000129173	E2F8	NM_001256371	4.20841
ENSG00000101447	FAM83D	NM_030919	4.19116
ENSG00000233296	LOC105373354	XR_001739245	4.16256
ENSG00000072571	HMMR	NM_001142556	4.1572
ENSG00000170312	CDK1	NM_001130829	4.15319
ENSG00000169679	BUB1	NM_001278616	4.13524
ENSG00000184661	CDCA2	NM_001317906	4.13139
ENSG00000231607	DLEU2	NR_002612	4.1311
ENSG00000146670	CDCA5	NM_080668	4.10702
ENSG00000196805	SPRR2B	NM_001017418	4.10428
ENSG00000117724	CENPF	NM_016343	4.08334
ENSG00000051341	POLQ	NM_199420	4.08127
ENSG00000117650	NEK2	NM_001204182	4.05253
ENSG00000196747	HIST1H2AI	NM_003509	4.05084
ENSG00000108852	MPP2	NM_001278370	4.03398
ENSG00000179841	AKAP5	NM_004857	4.021
ENSG00000198901	PRC1	NM_001267580	4.01177
ENSG00000165480	SKA3	NM_001166017	4.01151
ENSG00000112742	TTK	NM_001166691	3.98986
ENSG00000196584	XRCC2	NM_005431	3.97615
ENSG00000156509	FBXO43	NM_001029860	3.96388
ENSG00000165490	DDIAS	NM_001363481	3.9554
ENSG00000024526	DEPDC1	NM_001114120	3.94727
ENSG00000166851	PLK1	NM_005030	3.94496
ENSG00000137812	KNL1	NM_144508	3.93445
ENSG00000165244	ZNF367	NM_153695	3.91894
ENSG00000158402	CDC25C	NM_001287582	3.8953
ENSG00000161888	SPC24	NM_001317031	3.89034
ENSG00000085999	RAD54L	NM_001142548	3.88899
ENSG00000090889	KIF4A	NM_012310	3.8883
ENSG00000134057	CCNB1	NM_001354844	3.87665
ENSG00000124575	HIST1H1D	NM_005320	3.8648
ENSG00000076382	SPAG5	NM_006461	3.85779
ENSG00000159231	CBR3	NM_001236	3.84703
ENSG00000228716	DHFR	NM_000791	3.81211
ENSG00000196787	HIST1H2AG	NM_021064	3.77335
ENSG00000158406	HIST1H4H	NM_003543	3.76701
ENSG00000100526	CDKN3	NM_001130851	3.75059
ENSG00000143452	HORMAD1	NM_001199829	3.74242
ENSG00000151725	CENPU	NM_024629	3.73623
ENSG00000175063	UBE2C	NM_001281741	3.7334
ENSG00000143375	CGN	NM_020770	3.72902
ENSG00000088325	TPX2	NM_012112	3.72873
ENSG00000123485	HJURP	NM_001282962	3.7256
ENSG00000102384	CENPI	NM_001318521	3.72057
ENSG00000100162	CENPM	NM_001002876	3.71408
ENSG00000162009	SSTR5	NM_001053	3.69819
ENSG00000175305	CCNE2	NM_004702	3.69239
ENSG00000135617	PRADC1	NM_032319	3.68606
ENSG00000118193	KIF14	NM_001305792	3.67672
ENSG00000111247	RAD51AP1	NM_001130862	3.67588
ENSG00000140451	PIF1	NM_001286496	3.66961
ENSG00000203814	HIST2H2BF	NM_001024599	3.66836
ENSG00000160957	RECQL4	NM_004260	3.64465
ENSG00000123080	CDKN2C	NM_001262	3.63787
ENSG00000108984	MAP2K6	NM_001330450	3.5902
ENSG00000183856	IQGAP3	NM_178229	3.58684
ENSG00000154639	CXADR	NM_001207063	3.56997
ENSG00000129354	AP1M2	NM_001300887	3.56525
ENSG00000164850	GPER1	NM_001031682	3.56478
ENSG00000145386	CCNA2	NM_001237	3.56066
ENSG00000137807	KIF23	NM_001281301	3.55988
ENSG00000118785	SPP1	NM_000582	3.55278
ENSG00000105011	ASF1B	NM_018154	3.54987
ENSG00000168874	ATOH8	NM_032827	3.54723
ENSG00000183598	HIST2H3D	NM_001123375	3.54411
ENSG00000156970	BUB1B	NM_001211	3.53903
ENSG00000159307	SCUBE1	NM_173050	3.5362
ENSG00000104738	MCM4	NM_005914	3.53141
ENSG00000131470	PSMC3IP	NM_001256014	3.52877
ENSG00000197245	FAM110D	NM_024869	3.5267
ENSG00000135451	TROAP	NM_001100620	3.52238
ENSG00000127423	AUNIP	NM_001287490	3.5089
ENSG00000168496	FEN1	NM_004111	3.49981
ENSG00000203760	CENPW	NM_001012507	3.49722
ENSG00000132561	MATN2	NM_001317748	3.48787
ENSG00000237870	LOC102724434	NR_130921	3.4821
ENSG00000122966	CIT	NM_001206999	3.47808
ENSG00000035499	DEPDC1B	NM_001145208	3.47585
ENSG00000185697	MYBL1	NM_001080416	3.46475
ENSG00000169607	CKAP2L	NM_001304361	3.45922
ENSG00000068489	PRR11	NM_018304	3.42441
ENSG00000135476	ESPL1	NM_012291	3.41885
ENSG00000119686	FLVCR2	NM_001195283	3.41042
ENSG00000163535	SGO2	NM_001160033	3.40499
ENSG00000136982	DSCC1	NM_024094	3.37449
ENSG00000180596	HIST1H2BC	NM_003526	3.35396
ENSG00000138778	CENPE	NM_001286734	3.35071
ENSG00000071539	TRIP13	NM_001166260	3.34729
ENSG00000175183	CSRP2	NM_001300965	3.33781
ENSG00000176244	ACBD7	NM_001039844	3.33617
ENSG00000154118	JPH3	NM_001271604	3.31269
ENSG00000013810	TACC3	NM_006342	3.30282
ENSG00000101412	E2F1	NM_005225	3.27777
ENSG00000075702	WDR62	NM_001083961	3.27419
ENSG00000091651	ORC6	NM_014321	3.26164
ENSG00000188610	FAM72B	NM_001100910	3.25597
ENSG00000184270	HIST2H2AB	NM_175065	3.2538
ENSG00000051180	RAD51	NM_001164269	3.22684
ENSG00000166387	PPFIBP2	NM_001256568	3.22289
ENSG00000118596	SLC16A7	NM_001270622	3.22125
ENSG00000137135	ARHGEF39	NM_032818	3.19573
ENSG00000196890	HIST3H2BB	NM_175055	3.1816
ENSG00000142731	PLK4	NM_001190799	3.17971
ENSG00000186654	PRR5	NM_001017528	3.17853
ENSG00000187837	HIST1H1C	NM_005319	3.17482
ENSG00000101003	GINS1	NM_021067	3.17327
ENSG00000102575	ACP5	NM_001111034	3.1576
ENSG00000186193	SAPCD2	NM_178448	3.15251
ENSG00000136492	BRIP1	NM_032043	3.15244
ENSG00000162745	OLFML2B	NM_001297713	3.14456
ENSG00000105409	ATP1A3	NM_001256213	3.13427
ENSG00000177602	HASPIN	NM_031965	3.11474
ENSG00000078401	EDN1	NM_001168319	3.10752
ENSG00000164045	CDC25A	NM_001789	3.10751
ENSG00000167513	CDT1	NM_030928	3.08801
ENSG00000135436	FAM186B	NM_032130	3.0877
ENSG00000137267	TUBB2A	NM_001069	3.0856
ENSG00000215784	FAM72D	NM_001345942	3.07781
ENSG00000142677	IL22RA1	NM_021258	3.04968
ENSG00000197299	BLM	NM_000057	3.04535
ENSG00000242147	LOC105376382	NR_134491	3.02652
ENSG00000176890	TYMS	NM_001071	3.01595
ENSG00000188277	C15orf62	NM_001130448	3.00878
ENSG00000198826	ARHGAP11A	NM_001286479	3.00501
ENSG00000092470	WDR76	NM_001167941	3.00059
ENSG00000012048	BRCA1	NM_007294	2.98804
ENSG00000136999	NOV	NM_002514	2.97824
ENSG00000181418	DDN	NM_015086	2.97639
ENSG00000158373	HIST1H2BD	NM_021063	2.96274
ENSG00000138346	DNA2	NM_001080449	2.95199
ENSG00000092853	CLSPN	NM_001190481	2.94911
ENSG00000148677	ANKRD1	NM_014391	2.94514
ENSG00000006638	TBXA2R	NM_001060	2.94282
ENSG00000138587	MNS1	NM_018365	2.91057
ENSG00000137804	NUSAP1	NM_001129897	2.90515
ENSG00000213853	EMP2	NM_001424	2.89957
ENSG00000101945	SUV39H1	NM_001282166	2.89359
ENSG00000121621	KIF18A	NM_031217	2.88719
ENSG00000221866	PLXNA4	NM_001105543	2.88519
ENSG00000124019	FAM124B	NM_001122779	2.88073
ENSG00000073111	MCM2	NM_004526	2.85174
ENSG00000144230	GPR17	NM_001161415	2.84999
ENSG00000204428	LY6G5C	NM_001002848	2.84367
ENSG00000121211	MND1	NM_001253861	2.84072
ENSG00000161800	RACGAP1	NM_001126103	2.83378
ENSG00000161981	SNRNP25	NM_024571	2.81642
ENSG00000136943	CTSV	NM_001201575	2.81028
ENSG00000167191	GPRC5B	NM_001304771	2.79979
ENSG00000178295	GEN1	NM_001130009	2.79607
ENSG00000168298	HIST1H1E	NM_005321	2.77273
ENSG00000197061	HIST1H4C	NM_003542	2.76558
ENSG00000123416	TUBA1B	NM_006082	2.75897
ENSG00000168309	FAM107A	NM_001076778	2.75747
ENSG00000163507	CIP2A	NM_020890	2.75228
ENSG00000196139	AKR1C3	NM_001253908	2.75101
ENSG00000115525	ST3GAL5	NM_001042437	2.74022
ENSG00000087586	AURKA	NM_001323303	2.73952
ENSG00000243137	PSG4	NM_001276495	2.73554
ENSG00000165304	MELK	NM_001256685	2.71307
ENSG00000176208	ATAD5	NM_024857	2.7073
ENSG00000146410	MTFR2	NM_001099286	2.69683
ENSG00000188312	CENPP	NM_001012267	2.69305
ENSG00000197903	HIST1H2BK	NM_001312653	2.69235
ENSG00000134222	PSRC1	NM_001005290	2.67016
ENSG00000158856	DMTN	NM_001114135	2.66997
ENSG00000137404	NRM	NM_001270707	2.66675
ENSG00000119969	HELLS	NM_001289067	2.65129
ENSG00000139618	BRCA2	NM_000059	2.64245
ENSG00000146918	NCAPG2	NM_001281932	2.63659
ENSG00000152495	CAMK4	NM_001323374	2.63611
ENSG00000172731	LRRC20	NM_001278211	2.63578
ENSG00000249196	TMEM132D-AS1	NR_104172	2.63473
ENSG00000164604	GPR85	NM_001146265	2.63106
ENSG00000162062	TEDC2	NM_025108	2.62171
ENSG00000184785	SMIM10	NM_001163438	2.61933
ENSG00000270959	LPP-AS2	NR_036497	2.60637
ENSG00000101210	EEF1A2	NM_001958	2.60583
ENSG00000133119	RFC3	NM_002915	2.59556
ENSG00000170962	PDGFD	NM_025208	2.58852
ENSG00000196502	SULT1A1	NM_001055	2.58457
ENSG00000109674	NEIL3	NM_018248	2.57886
ENSG00000109072	VTN	NM_000638	2.57742
ENSG00000154920	EME1	NM_001166131	2.56227
ENSG00000198056	PRIM1	NM_000946	2.56116
ENSG00000123219	CENPK	NM_001267038	2.55613
ENSG00000183763	TRAIP	NM_005879	2.55362
ENSG00000139734	DIAPH3	NM_001042517	2.54781
ENSG00000100297	MCM5	NM_006739	2.54359
ENSG00000123473	STIL	NM_001048166	2.51715
ENSG00000126215	XRCC3	NM_001100118	2.51274
ENSG00000197275	RAD54B	NM_001205262	2.50929
ENSG00000168685	IL7R	NM_002185	2.49817
ENSG00000164087	POC1A	NM_001161580	2.49702
ENSG00000138182	KIF20B	NM_001284259	2.49377
ENSG00000188229	TUBB4B	NM_006088	2.49057
ENSG00000107738	VSIR	NM_022153	2.47901
ENSG00000132436	FIGNL1	NM_001042762	2.47683
ENSG00000170379	TCAF2	NM_001130025	2.47476
ENSG00000167325	RRM1	NM_001033	2.47231
ENSG00000182481	KPNA2	NM_001320611	2.44895
ENSG00000049541	RFC2	NM_001278791	2.44651
ENSG00000188368	PRR19	NM_199285	2.44552
ENSG00000000460	C1orf112	NM_001320047	2.44173
ENSG00000140525	FANCI	NM_001113378	2.4404
ENSG00000076248	UNG	NM_003362	2.43826
ENSG00000164512	ANKRD55	NM_001039935	2.43754
ENSG00000103196	CRISPLD2	NM_031476	2.43659
ENSG00000113810	SMC4	NM_001002799	2.43461
ENSG00000242265	PEG10	NM_001040152	2.42659
ENSG00000149633	KIAA1755	NM_001029864	2.42329
ENSG00000104889	RNASEH2A	NM_006397	2.41871
ENSG00000145863	GABRA6	NM_000811	2.4009
ENSG00000116133	DHCR24	NM_014762	2.39978
ENSG00000110876	SELPLG	NM_001206609	2.39517
ENSG00000175643	RMI2	NM_152308	2.39107
ENSG00000149636	DSN1	NM_001145315	2.38954
ENSG00000108622	ICAM2	NM_000873	2.37778
ENSG00000113249	HAVCR1	NM_001099414	2.37546
ENSG00000162063	CCNF	NM_001323538	2.37522
ENSG00000118655	DCLRE1B	NM_001319946	2.37446
ENSG00000100479	POLE2	NM_001197330	2.36688
ENSG00000148459	PDSS1	NM_001321978	2.36604
ENSG00000115738	ID2	NM_002166	2.36128
ENSG00000169884	WNT10B	NM_003394	2.36071
ENSG00000095739	BAMBI	NM_012342	2.3561
ENSG00000146205	ANO7	NM_001001666	2.35228
ENSG00000111348	ARHGDIB	NM_001175	2.35196
ENSG00000101842	VSIG1	NM_001170553	2.34133
ENSG00000157470	FAM81A	NM_152450	2.33924
ENSG00000184156	KCNQ3	NM_001204824	2.33068
ENSG00000172296	SPTLC3	NM_001349945	2.3256
ENSG00000197837	HIST4H4	NM_175054	2.32355
ENSG00000144554	FANCD2	NM_001018115	2.31775
ENSG00000171126	KCNG3	NM_133329	2.30702
ENSG00000143341	HMCN1	NM_031935	2.30238
ENSG00000159259	CHAF1B	NM_005441	2.29323
ENSG00000136122	BORA	NM_001286746	2.29274
ENSG00000166508	MCM7	NM_001278595	2.28825
ENSG00000147155	EBP	NM_006579	2.27052
ENSG00000235374	SSR4P1	NM_001080845	2.26451
ENSG00000120539	MASTL	NM_001172303	2.26425
ENSG00000112312	GMNN	NM_001251989	2.25985
ENSG00000156802	ATAD2	NM_014109	2.25956
ENSG00000177700	POLR2L	NM_021128	2.25913
ENSG00000184678	HIST2H2BE	NM_003528	2.25906
ENSG00000115159	GPD2	NM_000408	2.25742
ENSG00000247746	USP51	NM_201286	2.25681
ENSG00000073464	CLCN4	NM_001256944	2.2531
ENSG00000233822	HIST1H2BN	NM_003520	2.24917
ENSG00000129538	RNASE1	NM_002933	2.23609
ENSG00000167355	OR51B5	NM_001005567	2.23472
ENSG00000173848	NET1	NM_001047160	2.23426
ENSG00000186638	KIF24	NM_194313	2.23426
ENSG00000164109	MAD2L1	NM_002358	2.22494
ENSG00000167964	RAB26	NM_001308053	2.2218
ENSG00000100583	SAMD15	NM_001010860	2.219
ENSG00000004777	ARHGAP33	NM_001172630	2.21836
ENSG00000150347	ARID5B	NM_001244638	2.21111
ENSG00000198521	ZNF43	NM_001256648	2.20349
ENSG00000112186	CAP2	NM_001363533	2.20289
ENSG00000140511	HAPLN3	NM_001307952	2.19906
ENSG00000067606	PRKCZ	NM_001033581	2.198
ENSG00000163485	ADORA1	NM_000674	2.19177
ENSG00000167528	ZNF641	NM_001172681	2.18796
ENSG00000168077	SCARA3	NM_016240	2.18562
ENSG00000125319	C17orf53	NM_001171251	2.18025
ENSG00000168306	ACOX2	NM_003500	2.17546
ENSG00000101670	LIPG	NM_001308006	2.17521
ENSG00000188486	H2AFX	NM_002105	2.16244
ENSG00000105486	LIG1	NM_000234	2.15396
ENSG00000184260	HIST2H2AC	NM_003517	2.15035
ENSG00000136108	CKAP2	NM_001098525	2.14608
ENSG00000181544	FANCB	NM_001018113	2.13956
ENSG00000138092	CENPO	NM_001199803	2.13923
ENSG00000138185	ENTPD1	NM_001098175	2.137
ENSG00000176974	SHMT1	NM_001281786	2.13523
ENSG00000134531	EMP1	NM_001423	2.12956
ENSG00000100427	MLC1	NM_015166	2.12853
ENSG00000099994	SUSD2	NM_019601	2.12793
ENSG00000163918	RFC4	NM_002916	2.12482
ENSG00000166963	MAP1A	NM_002373	2.12116
ENSG00000178301	AQP11	NM_001363477	2.11783
ENSG00000171914	TLN2	NM_015059	2.11072
ENSG00000230426	LINC01036	NR_126347	2.10926
ENSG00000164611	PTTG1	NM_001282382	2.10636
ENSG00000123975	CKS2	NM_001827	2.10628
ENSG00000178966	RMI1	NM_001358291	2.10515
ENSG00000093009	CDC45	NM_001178010	2.10508
ENSG00000149503	INCENP	NM_001040694	2.10216
ENSG00000166881	NEMP1	NM_001130963	2.0995
ENSG00000118777	ABCG2	NM_001257386	2.08983
ENSG00000183048	SLC25A10	NM_001270888	2.08981
ENSG00000104356	POP1	NM_001145860	2.06327
ENSG00000082497	SERTAD4	NM_001354173	2.06215
ENSG00000242193	CRYZL2P	NR_037167	2.05928
ENSG00000105173	CCNE1	NM_001238	2.05777
ENSG00000148671	ADIRF	NM_006829	2.05352
ENSG00000096092	TMEM14A	NM_014051	2.05162
ENSG00000136159	NUDT15	NM_001304745	2.04715
ENSG00000101096	NFATC2	NM_001136021	2.03032
ENSG00000113368	LMNB1	NM_001198557	2.02642
ENSG00000146143	PRIM2	NM_000947	2.02366
ENSG00000079616	KIF22	NM_001256269	2.02198
ENSG00000183647	ZNF530	NM_001321981	2.02019
ENSG00000109084	TMEM97	NM_014573	2.02009
ENSG00000260804	LINC01963	NM_001199924	2.01963
ENSG00000166451	CENPN	NM_001100624	2.01922
ENSG00000131650	KREMEN2	NM_001253725	2.01826
ENSG00000120437	ACAT2	NM_001303253	2.01813
ENSG00000185480	PARPBP	NM_001319988	2.01696
ENSG00000167670	CHAF1A	NM_005483	2.01485
ENSG00000010292	NCAPD2	NM_014865	2.00809
ENSG00000214309	MBLAC1	NM_203397	2.00743
ENSG00000203706	SERTAD4-AS1	NR_024337	2.00091
ENSG00000171791	BCL2	NM_000633	1.99633
ENSG00000119938	PPP1R3C	NM_005398	1.99236
ENSG00000077152	UBE2T	NM_001310326	1.99191
ENSG00000108179	PPIF	NM_005729	1.99149
ENSG00000128973	CLN6	NM_017882	1.99091
ENSG00000138030	KHK	NM_000221	1.98764
ENSG00000121236	TRIM6	NM_001003818	1.98508
ENSG00000012124	CD22	NM_001185099	1.98337
ENSG00000257167	TMPO-AS1	NR_027157	1.98277
ENSG00000155850	SLC26A2	NM_000112	1.97399
ENSG00000198554	WDHD1	NM_001008396	1.97191
ENSG00000031691	CENPQ	NM_018132	1.9653
ENSG00000139354	GAS2L3	NM_001303130	1.96145
ENSG00000072274	TFRC	NM_001128148	1.96092
ENSG00000064225	ST3GAL6	NM_001271142	1.95905
ENSG00000126803	HSPA2	NM_021979	1.95332
ENSG00000149269	PAK1	NM_001128620	1.9421
ENSG00000163590	PPM1L	NM_001317911	1.94122
ENSG00000170955	CAVIN3	NM_145040	1.93864
ENSG00000175591	P2RY2	NM_002564	1.93448
ENSG00000079263	SP140	NM_001005176	1.93297
ENSG00000181938	GINS3	NM_001126129	1.93227
ENSG00000173068	BNC2	NM_001317939	1.93028
ENSG00000099282	TSPAN15	NM_001351263	1.9283
ENSG00000138641	HERC3	NM_001271602	1.92324
ENSG00000214694	ARHGEF33	NM_001145451	1.92272
ENSG00000182551	ADI1	NM_001306077	1.92231
ENSG00000172167	MTBP	NM_022045	1.92163
ENSG00000266258	LINC01909	NR_126336	1.91754
ENSG00000175322	ZNF519	NM_145287	1.91676
ENSG00000197385	ZNF860	NM_001137674	1.90727
ENSG00000176894	PXMP2	NM_018663	1.90548
ENSG00000134533	RERG	NM_001190726	1.90491
ENSG00000065809	FAM107B	NM_001282695	1.89387
ENSG00000065618	COL17A1	NM_000494	1.88914
ENSG00000100350	FOXRED2	NM_001102371	1.88868
ENSG00000168393	DTYMK	NM_001165031	1.88546
ENSG00000095637	SORBS1	NM_001034954	1.88383
ENSG00000111331	OAS3	NM_006187	1.87393
ENSG00000164849	GPR146	NM_001303473	1.87141
ENSG00000132646	PCNA	NM_002592	1.86977
ENSG00000162144	CYB561A3	NM_001161452	1.86299
ENSG00000112118	MCM3	NM_001270472	1.86288
ENSG00000127824	TUBA4A	NM_001278552	1.86225
ENSG00000117632	STMN1	NM_001145454	1.86122
ENSG00000120334	CENPL	NM_001127181	1.85437
ENSG00000112576	CCND3	NM_001136017	1.85238
ENSG00000066735	KIF26A	NM_015656	1.85094
ENSG00000153044	CENPH	NM_022909	1.8504
ENSG00000231991	ANXA2P2	NR_003573	1.85027
ENSG00000144354	CDCA7	NM_031942	1.84958
ENSG00000154917	RAB6B	NM_001363953	1.84349
ENSG00000088538	DOCK3	NM_004947	1.8412
ENSG00000173207	CKS1B	NM_001826	1.83895
ENSG00000180884	ZNF792	NM_175872	1.83106
ENSG00000138658	ZGRF1	NM_001099776	1.82975
ENSG00000109881	CCDC34	NM_030771	1.82533
ENSG00000185112	FAM43A	NM_153690	1.82514
ENSG00000181218	HIST3H2A	NM_033445	1.82429
ENSG00000177084	POLE	NM_006231	1.82237
ENSG00000166845	C18orf54	NM_001288980	1.82076
ENSG00000163781	TOPBP1	NM_001363889	1.81954
ENSG00000106025	TSPAN12	NM_012338	1.81416
ENSG00000116299	KIAA1324	NM_001267048	1.80761
ENSG00000128944	KNSTRN	NM_001142761	1.80613
ENSG00000160072	ATAD3B	NM_001317238	1.80555
ENSG00000165644	COMTD1	NM_144589	1.80534
ENSG00000111424	VDR	NM_000376	1.80425
ENSG00000197238	HIST1H4J	NM_021968	1.79795
ENSG00000121957	GPSM2	NM_001321038	1.79579
ENSG00000196230	TUBB	NM_001293212	1.79476
ENSG00000137474	MYO7A	NM_000260	1.79257
ENSG00000160352	ZNF714	NM_182515	1.78914
ENSG00000128482	RNF112	NM_007148	1.78893
ENSG00000172965	MIR4435-2HG	NR_015395	1.7886
ENSG00000143850	PLEKHA6	NM_014935	1.78841
ENSG00000241472	PTPRG-AS1	NR_038281	1.78103
ENSG00000160298	C21orf58	NM_001286462	1.78034
ENSG00000169891	REPS2	NM_001080975	1.77939
ENSG00000197372	ZNF675	NM_138330	1.77916
ENSG00000168497	CAVIN2	NM_004657	1.77679
ENSG00000258791	LINC00520	NR_026796	1.77192
ENSG00000163006	CCDC138	NM_001303105	1.77111
ENSG00000183722	LHFPL6	NM_005780	1.7702
ENSG00000170540	ARL6IP1	NM_001313858	1.76203
ENSG00000125968	ID1	NM_002165	1.76053
ENSG00000188015	S100A3	NM_002960	1.75796
ENSG00000187741	FANCA	NM_000135	1.75765
ENSG00000143942	CHAC2	NM_001008708	1.75476
ENSG00000125885	MCM8	NM_001281520	1.75387
ENSG00000130005	GAMT	NM_000156	1.75011
ENSG00000182901	RGS7	NM_001282773	1.7468
ENSG00000152137	HSPB8	NM_014365	1.74502
ENSG00000011332	DPF1	NM_001135155	1.73757
ENSG00000128228	SDF2L1	NM_022044	1.73636
ENSG00000164032	H2AFZ	NM_002106	1.73613
ENSG00000132031	MATN3	NM_002381	1.7358
ENSG00000040275	SPDL1	NM_001329639	1.73303
ENSG00000198039	ZNF273	NM_021148	1.73023
ENSG00000139549	DHH	NM_021044	1.73002
ENSG00000062822	POLD1	NM_001256849	1.72687
ENSG00000101306	MYLK2	NM_033118	1.72506
ENSG00000145604	SKP2	NM_001243120	1.72269
ENSG00000174442	ZWILCH	NM_001287821	1.71549
ENSG00000111602	TIMELESS	NM_001330295	1.71406
ENSG00000136824	SMC2	NM_001042550	1.71286
ENSG00000179348	GATA2	NM_001145661	1.70944
ENSG00000104381	GDAP1	NM_001040875	1.70784
ENSG00000152931	PART1	NM_001039499	1.7045
ENSG00000138336	TET1	NM_030625	1.69842
ENSG00000184445	KNTC1	NM_014708	1.69694
ENSG00000175782	SLC35E3	NM_001354997	1.6965
ENSG00000187790	FANCM	NM_001308133	1.69417
ENSG00000104450	SPAG1	NM_003114	1.69404
ENSG00000227268	KLLN	NM_001126049	1.69253
ENSG00000105699	LSR	NM_001260489	1.68783
ENSG00000154146	NRGN	NM_001126181	1.68542
ENSG00000164574	GALNT10	NM_017540	1.68466
ENSG00000171130	ATP6V0E2	NM_001100592	1.6846
ENSG00000196247	ZNF107	NM_001013746	1.68035
ENSG00000187522	HSPA14	NM_001037538	1.67946
ENSG00000139278	GLIPR1	NM_006851	1.67777
ENSG00000159055	MIS18A	NM_018944	1.66876
ENSG00000135119	RNFT2	NM_001109903	1.66704
ENSG00000013297	CLDN11	NM_001185056	1.66601
ENSG00000160949	TONSL	NM_013432	1.66314
ENSG00000167553	TUBA1C	NM_001303114	1.66268
ENSG00000222041	CYTOR	NR_024204	1.66059
ENSG00000107614	TRDMT1	NM_001321006	1.6604
ENSG00000183814	LIN9	NM_001270409	1.66007
ENSG00000183684	ALYREF	NM_005782	1.65974
ENSG00000012963	UBR7	NM_001100417	1.65957
ENSG00000238164	TNFRSF14-AS1	NR_026927	1.65946
ENSG00000213347	MXD3	NM_001142935	1.65381
ENSG00000131351	HAUS8	NM_001011699	1.65367
ENSG00000180318	ALX1	NM_006982	1.65304
ENSG00000176619	LMNB2	NM_032737	1.65145
ENSG00000163364	LINC01116	NR_040001	1.65078
ENSG00000111445	RFC5	NM_001130112	1.6507
ENSG00000083720	OXCT1	NM_000436	1.6449
ENSG00000238578	SNORD4A	NR_000010	1.64375
ENSG00000169548	ZNF280A	NM_080740	1.6367
ENSG00000004864	SLC25A13	NM_001160210	1.62761
ENSG00000135829	DHX9	NM_001357	1.62203
ENSG00000106211	HSPB1	NM_001540	1.62201
ENSG00000178202	KDELC2	NM_001363502	1.61979
ENSG00000125726	CD70	NM_001252	1.61947
ENSG00000097046	CDC7	NM_001134419	1.6182
ENSG00000144040	SFXN5	NM_001330400	1.61559
ENSG00000182263	FIGN	NM_001321825	1.61302
ENSG00000134333	LDHA	NM_001135239	1.61184
ENSG00000221829	FANCG	NM_004629	1.60862
ENSG00000058804	NDC1	NM_001168551	1.6077
ENSG00000108106	UBE2S	NM_014501	1.60515
ENSG00000162390	ACOT11	NM_015547	1.60337
ENSG00000163923	RPL39L	NM_052969	1.60329
ENSG00000198879	SFMBT2	NM_001018039	1.60201
ENSG00000123136	DDX39A	NM_001204057	1.60191
ENSG00000013588	GPRC5A	NM_003979	1.59429
ENSG00000198681	MAGEA1	NM_004988	1.59399
ENSG00000105290	APLP1	NM_001024807	1.59196
ENSG00000143819	EPHX1	NM_000120	1.5885
ENSG00000254087	LYN	NM_001111097	1.58684
ENSG00000187210	GCNT1	NM_001097633	1.5867
ENSG00000129116	PALLD	NM_001166108	1.58455
ENSG00000182253	SYNM	NM_015286	1.58431
ENSG00000213551	DNAJC9	NM_015190	1.57733
ENSG00000171365	CLCN5	NM_000084	1.57726
ENSG00000169689	CENPX	NM_001271006	1.57352
ENSG00000144043	TEX261	NM_144582	1.57346
ENSG00000105968	H2AFV	NM_012412	1.57274
ENSG00000173041	ZNF680	NM_001130022	1.57114
ENSG00000173218	VANGL1	NM_001172411	1.57067
ENSG00000076003	MCM6	NM_005915	1.56921
ENSG00000128849	CGNL1	NM_001252335	1.56792
ENSG00000239672	NME1	NM_000269	1.5669
ENSG00000075131	TIPIN	NM_001289986	1.56509
ENSG00000119333	WDR34	NM_052844	1.56474
ENSG00000110200	ANAPC15	NM_001278485	1.56137
ENSG00000010704	HFE	NM_000410	1.56024
ENSG00000185070	FLRT2	NM_001346143	1.55864
ENSG00000005189	REXO5	NM_001144924	1.55631
ENSG00000148484	RSU1	NM_012425	1.55621
ENSG00000080839	RBL1	NM_001323281	1.55509
ENSG00000114166	KAT2B	NM_003884	1.55432
ENSG00000152455	SUV39H2	NM_001193424	1.55349
ENSG00000116771	AGMAT	NM_024758	1.5505
ENSG00000100578	KIAA0586	NM_001244189	1.54986
ENSG00000080824	HSP90AA1	NM_001017963	1.5484
ENSG00000100714	MTHFD1	NM_001364837	1.54769
ENSG00000134508	CABLES1	NM_001100619	1.54749
ENSG00000139132	FGD4	NM_001304480	1.5443
ENSG00000184979	USP18	NM_017414	1.54025
ENSG00000101400	SNTA1	NM_003098	1.5396
ENSG00000198574	SH2D1B	NM_053282	1.53946
ENSG00000042286	AIFM2	NM_001198696	1.53561
ENSG00000140025	EFCAB11	NM_001284266	1.52809
ENSG00000186575	NF2	NM_000268	1.52344
ENSG00000006634	DBF4	NM_001318060	1.52096
ENSG00000156876	SASS6	NM_001304829	1.52072
ENSG00000269343	ZNF587B	NM_001204818	1.52046
ENSG00000177469	CAVIN1	NM_012232	1.52012
ENSG00000172301	COPRS	NM_001330176	1.51533
ENSG00000248487	ABHD14A	NM_015407	1.51071
ENSG00000169760	NLGN1	NM_001365923	1.50853
ENSG00000112137	PHACTR1	NM_001242648	1.50445
ENSG00000122786	CALD1	NM_004342	1.50294
ENSG00000100629	CEP128	NM_152446	1.50232
ENSG00000148926	ADM	NM_001124	1.50229
ENSG00000119986	AVPI1	NM_021732	1.50019
ENSG00000188859	FAM78B	NM_001017961	1.49891
ENSG00000184524	CEND1	NM_016564	1.49694
ENSG00000180573	HIST1H2AC	NM_003512	1.49483
ENSG00000127586	CHTF18	NM_022092	1.49435
ENSG00000134291	TMEM106C	NM_001143841	1.49385
ENSG00000106399	RPA3	NM_002947	1.49105
ENSG00000033011	ALG1	NM_001330504	1.49023
ENSG00000117676	RPS6KA1	NM_001006665	1.48953
ENSG00000120802	TMPO	NM_001032283	1.48928
ENSG00000025770	NCAPH2	NM_001185011	1.48845
ENSG00000136235	GPNMB	NM_001005340	1.48598
ENSG00000135454	B4GALNT1	NM_001276468	1.48261
ENSG00000109919	MTCH2	NM_001317231	1.47878
ENSG00000165501	LRR1	NM_152329	1.47874
ENSG00000111110	PPM1H	NM_020700	1.47863
ENSG00000088367	EPB41L1	NM_001258329	1.47613
ENSG00000155846	PPARGC1B	NM_001172698	1.47512
ENSG00000064666	CNN2	NM_001303499	1.47477
ENSG00000235173	HGH1	NM_016458	1.47212
ENSG00000087301	TXNDC16	NM_001160047	1.47139
ENSG00000122483	CCDC18	NM_001306076	1.4705
ENSG00000213064	SFT2D2	NM_199344	1.46976
ENSG00000170364	SETMAR	NM_001243723	1.46834
ENSG00000203724	C1orf53	NM_001024594	1.46764
ENSG00000114405	C3orf14	NM_001291941	1.46556
ENSG00000174004	NRROS	NM_198565	1.46082
ENSG00000121691	CAT	NM_001752	1.455
ENSG00000173928	SWSAP1	NM_175871	1.45153
ENSG00000110042	DTX4	NM_001300727	1.45062
ENSG00000148019	CEP78	NM_001098802	1.44783
ENSG00000140459	CYP11A1	NM_000781	1.44502
ENSG00000089127	OAS1	NM_001032409	1.44455
ENSG00000186283	TOR3A	NM_022371	1.44287
ENSG00000171314	PGAM1	NM_001317079	1.43847
ENSG00000179958	DCTPP1	NM_024096	1.43575
ENSG00000106268	NUDT1	NM_002452	1.43254
ENSG00000149554	CHEK1	NM_001114121	1.42926
ENSG00000127884	ECHS1	NM_004092	1.4261
ENSG00000156398	SFXN2	NM_001350989	1.42603
ENSG00000127329	PTPRB	NM_001109754	1.42162
ENSG00000162104	ADCY9	NM_001116	1.42095
ENSG00000092445	TYRO3	NM_001330264	1.42034
ENSG00000129534	MIS18BP1	NM_018353	1.41571
ENSG00000232527	LOC100996732	XR_159162	1.41509
ENSG00000160326	SLC2A6	NM_001145099	1.41485
ENSG00000053371	AKR7A2	NM_001320979	1.41302
ENSG00000255468	LOC102724064	NR_135761	1.4129
ENSG00000172336	POP7	NM_005837	1.41289
ENSG00000078668	VDAC3	NM_001135694	1.41209
ENSG00000100749	VRK1	NM_003384	1.4103
ENSG00000162636	FAM102B	NM_001010883	1.40905
ENSG00000114346	ECT2	NM_001258315	1.40873
ENSG00000131462	TUBG1	NM_001070	1.40523
ENSG00000157657	ZNF618	NM_001040063	1.40118
ENSG00000101868	POLA1	NM_001330360	1.40103
ENSG00000175426	PCSK1	NM_000439	1.40047
ENSG00000151240	DIP2C	NM_014974	1.40023
ENSG00000122863	CHST3	NM_004273	1.39815
ENSG00000160285	LSS	NM_001001438	1.39754
ENSG00000123374	CDK2	NM_001290230	1.39479
ENSG00000184887	BTBD6	NM_033271	1.39466
ENSG00000168016	TRANK1	NM_001329998	1.39351
ENSG00000185347	TEDC1	NM_001134875	1.39342
ENSG00000072422	RHOBTB1	NM_001242359	1.39328
ENSG00000105676	ARMC6	NM_001199196	1.39322
ENSG00000087087	SRRT	NM_001128852	1.39293
ENSG00000226950	DANCR	NR_024031	1.39037
ENSG00000169683	LRRC45	NM_144999	1.38762
ENSG00000182771	GRID1	NM_017551	1.38667
ENSG00000077312	SNRPA	NM_004596	1.38473
ENSG00000116237	ICMT	NM_012405	1.3824
ENSG00000161203	AP2M1	NM_001025205	1.38206
ENSG00000182628	SKA2	NM_001100595	1.38123
ENSG00000081026	MAGI3	NM_001142782	1.37669
ENSG00000138231	DBR1	NM_016216	1.37541
ENSG00000179218	CALR	NM_004343	1.3731
ENSG00000079691	CARMIL1	NM_001173977	1.36933
ENSG00000198682	PAPSS2	NM_001015880	1.36777
ENSG00000117461	PIK3R3	NM_001114172	1.36765
ENSG00000182957	SPATA13	NM_001166271	1.36686
ENSG00000156026	MCU	NM_001270679	1.36623
ENSG00000117450	PRDX1	NM_001202431	1.35162
ENSG00000183011	NAA38	NM_001320924	1.35093
ENSG00000135776	ABCB10	NM_012089	1.35003
ENSG00000134905	CARS2	NM_001352252	1.34642
ENSG00000099783	HNRNPM	NM_001297418	1.34506
ENSG00000107819	SFXN3	NM_030971	1.34483
ENSG00000146263	MMS22L	NM_001350599	1.34286
ENSG00000175166	PSMD2	NM_001278708	1.34081
ENSG00000154518	ATP5MC3	NM_001002258	1.33847
ENSG00000257365	FNTB	NM_002028	1.33611
ENSG00000159199	ATP5MC1	NM_001002027	1.33429
ENSG00000196814	MVB12B	NM_001011703	1.33342
ENSG00000074410	CA12	NM_001218	1.33205
ENSG00000112514	CUTA	NM_001014433	1.33077
ENSG00000110921	MVK	NM_000431	1.33029
ENSG00000174775	HRAS	NM_001130442	1.32897
ENSG00000166130	IKBIP	NM_153687	1.3282
ENSG00000101224	CDC25B	NM_001287516	1.32249
ENSG00000137942	FNBP1L	NM_001024948	1.32164
ENSG00000014138	POLA2	NM_002689	1.31942
ENSG00000147874	HAUS6	NM_001270890	1.31927
ENSG00000172244	C5orf34	NM_198566	1.31712
ENSG00000101220	C20orf27	NM_001039140	1.31685
ENSG00000162734	PEA15	NM_001297576	1.31601
ENSG00000139144	PIK3C2G	NM_001288772	1.3152
ENSG00000118855	MFSD1	NM_001167903	1.31344
ENSG00000178033	CALHM5	NM_153711	1.31315
ENSG00000072506	HSD17B10	NM_001037811	1.31271
ENSG00000167384	ZNF180	NM_001278508	1.31261
ENSG00000139291	TMEM19	NM_018279	1.31228
ENSG00000170860	LSM3	NM_014463	1.31055
ENSG00000157045	NTAN1	NM_001270766	1.30936
ENSG00000105220	GPI	NM_000175	1.30311
ENSG00000113552	GNPDA1	NM_005471	1.3012
ENSG00000102317	RBM3	NM_001017430	1.29994
ENSG00000196597	ZNF782	NM_001001662	1.29675
ENSG00000106266	SNX8	NM_013321	1.29667
ENSG00000119862	LGALSL	NM_014181	1.29646
ENSG00000151461	UPF2	NM_015542	1.29571
ENSG00000154310	TNIK	NM_001161560	1.29256
ENSG00000104524	PYCR3	NM_001329866	1.29242
ENSG00000157870	PRXL2B	NM_001195736	1.29238
ENSG00000163491	NEK10	NM_001031741	1.2901
ENSG00000166347	CYB5A	NM_001190807	1.2885
ENSG00000143815	LBR	NM_002296	1.28635
ENSG00000068903	SIRT2	NM_001193286	1.28545
ENSG00000112081	SRSF3	NM_003017	1.282
ENSG00000186792	HYAL3	NM_001200029	1.27987
ENSG00000167088	SNRPD1	NM_001291916	1.27945
ENSG00000167083	GNGT2	NM_001198754	1.27884
ENSG00000184470	TXNRD2	NM_001282512	1.27844
ENSG00000100292	HMOX1	NM_002133	1.27628
ENSG00000090266	NDUFB2	NM_004546	1.27597
ENSG00000087842	PIR	NM_001018109	1.27363
ENSG00000099385	BCL7C	NM_001286526	1.27156
ENSG00000154845	PPP4R1	NM_001042388	1.27123
ENSG00000100097	LGALS1	NM_002305	1.26824
ENSG00000141030	COPS3	NM_001199125	1.26694
ENSG00000092841	MYL6	NM_021019	1.26493
ENSG00000180817	PPA1	NM_021129	1.26453
ENSG00000071282	LMCD1	NM_001278233	1.26447
ENSG00000095002	MSH2	NM_000251	1.26329
ENSG00000117010	ZNF684	NM_152373	1.2631
ENSG00000136720	HS6ST1	NM_004807	1.26171
ENSG00000119139	TJP2	NM_001170414	1.26096
ENSG00000121753	ADGRB2	NM_001294335	1.25998
ENSG00000257122	RRN3P3	NR_027460	1.25643
ENSG00000100003	SEC14L2	NM_001204204	1.25641
ENSG00000141664	ZCCHC2	NM_017742	1.25559
ENSG00000124160	NCOA5	NM_001348148	1.25386
ENSG00000130830	MPP1	NM_001166460	1.25294
ENSG00000170421	KRT8	NM_001256282	1.25294
ENSG00000172009	THOP1	NM_003249	1.25196
ENSG00000160014	CALM3	NM_001329921	1.25169
ENSG00000148229	POLE3	NM_001278255	1.24665
ENSG00000099901	RANBP1	NM_001278639	1.24547
ENSG00000197747	S100A10	NM_002966	1.24355
ENSG00000198176	TFDP1	NM_007111	1.24349
ENSG00000163935	SFMBT1	NM_001005158	1.24267
ENSG00000152804	HHEX	NM_002729	1.24079
ENSG00000184990	SIVA1	NM_006427	1.2407
ENSG00000135414	GDF11	NM_005811	1.23821
ENSG00000131944	FAAP24	NM_001300978	1.23727
ENSG00000138119	MYOF	NM_013451	1.23652
ENSG00000115687	PASK	NM_001252119	1.23554
ENSG00000111669	TPI1	NM_000365	1.23243
ENSG00000136450	SRSF1	NM_001078166	1.23072
ENSG00000086475	SEPHS1	NM_001195602	1.2307
ENSG00000240972	MIF	NM_002415	1.22865
ENSG00000172428	COPS9	NM_001163424	1.2285
ENSG00000095319	NUP188	NM_015354	1.22798
ENSG00000251364	LOC100506258	NR_103855	1.22585
ENSG00000125827	TMX4	NM_021156	1.22561
ENSG00000179981	TSHZ1	NM_001308210	1.22496
ENSG00000166788	SAAL1	NM_138421	1.22477
ENSG00000041802	LSG1	NM_018385	1.22465
ENSG00000204519	ZNF551	NM_001270938	1.22428
ENSG00000130816	DNMT1	NM_001130823	1.22336
ENSG00000107521	HPS1	NM_000195	1.22312
ENSG00000110852	CLEC2B	NM_005127	1.22181
ENSG00000124207	CSE1L	NM_001256135	1.22114
ENSG00000130159	ECSIT	NM_001142464	1.22079
ENSG00000108798	ABI3	NM_001135186	1.21996
ENSG00000141655	TNFRSF11A	NM_001270949	1.21765
ENSG00000155755	TMEM237	NM_001044385	1.21717
ENSG00000243701	DUBR	NR_028301	1.21666
ENSG00000165629	ATP5F1C	NM_001001973	1.2166
ENSG00000158882	TOMM40L	NM_001286373	1.2145
ENSG00000110108	TMEM109	NM_024092	1.21298
ENSG00000100632	ERH	NM_004450	1.20696
ENSG00000079462	PAFAH1B3	NM_001145939	1.20606
ENSG00000179314	WSCD1	NM_015253	1.20577
ENSG00000169684	CHRNA5	NM_000745	1.20427
ENSG00000145022	TCTA	NM_022171	1.20267
ENSG00000052126	PLEKHA5	NM_001143821	1.20121
ENSG00000103187	COTL1	NM_021149	1.19521
ENSG00000008853	RHOBTB2	NM_001160036	1.1949
ENSG00000125944	HNRNPR	NM_001102397	1.19468
ENSG00000142856	ITGB3BP	NM_001206739	1.1945
ENSG00000112419	PHACTR2	NM_001100164	1.19338
ENSG00000205208	C4orf46	NM_001008393	1.19157
ENSG00000143842	SOX13	NM_005686	1.19029
ENSG00000168268	NT5DC2	NM_001134231	1.19
ENSG00000109743	BST1	NM_004334	1.1863
ENSG00000100567	PSMA3	NM_002788	1.1838
ENSG00000127337	YEATS4	NM_001300950	1.18358
ENSG00000155307	SAMSN1	NM_001256370	1.18344
ENSG00000148429	USP6NL	NM_001080491	1.1802
ENSG00000184992	BRI3BP	NM_080626	1.1799
ENSG00000075624	ACTB	NM_001101	1.17973
ENSG00000067248	DHX29	NM_001345964	1.17846
ENSG00000102189	EEA1	NM_003566	1.17689
ENSG00000166974	MAPRE2	NM_001143826	1.17667
ENSG00000148219	ASTN2	NM_001184734	1.17557
ENSG00000204386	NEU1	NM_000434	1.17382
ENSG00000151849	CENPJ	NM_018451	1.17348
ENSG00000165916	PSMC3	NM_002804	1.17068
ENSG00000103202	NME4	NM_001286433	1.16974
ENSG00000173786	CNP	NM_001330216	1.16644
ENSG00000215883	CYB5RL	NM_001031672	1.16579
ENSG00000163541	SUCLG1	NM_003849	1.16137
ENSG00000155561	NUP205	NM_001329434	1.16101
ENSG00000198546	ZNF511	NM_145806	1.15971
ENSG00000122958	VPS26A	NM_001035260	1.15152
ENSG00000177628	GBA	NM_000157	1.15014
ENSG00000002834	LASP1	NM_001271608	1.14937
ENSG00000053372	MRTO4	NM_016183	1.14174
ENSG00000135446	CDK4	NM_000075	1.13998
ENSG00000139343	SNRPF	NM_003095	1.13989
ENSG00000136114	THSD1	NM_018676	1.13413
ENSG00000142230	SAE1	NM_001145713	1.13401
ENSG00000100028	SNRPD3	NM_001278656	1.13284
ENSG00000163344	PMVK	NM_001323011	1.12831
ENSG00000132383	RPA1	NM_001355120	1.12802
ENSG00000175040	CHST2	NM_004267	1.12787
ENSG00000131238	PPT1	NM_000310	1.12403
ENSG00000140365	COMMD4	NM_001284377	1.12138
ENSG00000117877	CD3EAP	NM_001297590	1.12035
ENSG00000125871	MGME1	NM_001310338	1.12014
ENSG00000103540	CCP110	NM_001199022	1.11943
ENSG00000237190	CDKN2AIPNL	NM_080656	1.11737
ENSG00000182718	ANXA2	NM_001002857	1.11513
ENSG00000110721	CHKA	NM_001277	1.11456
ENSG00000115993	TRAK2	NM_015049	1.11415
ENSG00000140416	TPM1	NM_000366	1.1138
ENSG00000134352	IL6ST	NM_001190981	1.11209
ENSG00000143401	ANP32E	NM_001136478	1.11146
ENSG00000089220	PEBP1	NM_002567	1.10666
ENSG00000168090	COPS6	NM_006833	1.10537
ENSG00000065154	OAT	NM_000274	1.10108
ENSG00000179029	TMEM107	NM_001351278	1.09919
ENSG00000101347	SAMHD1	NM_001363729	1.09906
ENSG00000034533	ASTE1	NM_001288950	1.09891
ENSG00000175283	DOLK	NM_014908	1.09487
ENSG00000205476	CCDC85C	NM_001144995	1.0914
ENSG00000058262	SEC61A1	NM_013336	1.08648
ENSG00000084207	GSTP1	NM_000852	1.0841
ENSG00000150782	IL18	NM_001243211	1.08363
ENSG00000178718	RPP25	NM_017793	1.08057
ENSG00000035403	VCL	NM_003373	1.07627
ENSG00000189403	HMGB1	NM_001313892	1.07375
ENSG00000166896	ATP23	NM_001320408	1.06654
ENSG00000204389	HSPA1A	NM_005345	1.0579
ENSG00000170089	LOC728554	NR_003615	1.05749
ENSG00000170191	NANP	NM_152667	1.05305
ENSG00000168476	REEP4	NM_001316964	1.04544
ENSG00000100242	SUN2	NM_001199579	1.03778
ENSG00000108010	GLRX3	NM_001199868	1.03573
Downregurated (2FC/FDR<0.05)
GeneID	Symbol	RefSeq	logFC
ENSG00000082397	EPB41L3	NM_001281533	-12.3464
ENSG00000130508	PXDN	NM_012293	-11.4681
ENSG00000167995	BEST1	NM_001139443	-8.71748
ENSG00000108556	CHRNE	NM_000080	-8.68273
ENSG00000144229	THSD7B	NM_001080427	-8.58177
ENSG00000152910	CNTNAP4	NM_001322178	-8.48882
ENSG00000152154	TMEM178A	NM_001167959	-8.37542
ENSG00000114812	VIPR1	NM_001251882	-8.19091
ENSG00000091106	NLRC4	NM_001199138	-8.105
ENSG00000046774	MAGEC2	NM_016249	-7.71098
ENSG00000051523	CYBA	NM_000101	-7.67538
ENSG00000233997	LINC01425	NR_109958	-7.66705
ENSG00000230387	LOC100505664	XR_001754548	-7.45638
ENSG00000226798	LOC105376105	XR_929991	-7.44729
ENSG00000154096	THY1	NM_001311160	-7.35553
ENSG00000181652	ATG9B	NM_001317056	-7.34091
ENSG00000187398	LUZP2	NM_001009909	-7.30329
ENSG00000162148	PPP1R32	NM_001170753	-7.25334
ENSG00000177138	FAM9B	NM_173696	-7.24689
ENSG00000170743	SYT9	NM_175733	-7.20298
ENSG00000163395	IGFN1	NM_001164586	-7.19629
ENSG00000171533	MAP6	NM_033063	-7.14308
ENSG00000080854	IGSF9B	NM_001277285	-7.13747
ENSG00000260896	ARLNC1	NR_131947	-7.01936
ENSG00000196220	SRGAP3	NM_001033116	-7.01935
ENSG00000249378	LINC01060	NR_033869	-6.95647
ENSG00000246985	SOCS2-AS1	NR_038263	-6.88911
ENSG00000139269	INHBE	NM_031479	-6.84548
ENSG00000183760	ACP7	NM_001004318	-6.8151
ENSG00000171408	PDE7B	NM_018945	-6.74595
ENSG00000229807	XIST	NR_001564	-6.69062
ENSG00000146674	IGFBP3	NM_000598	-6.67127
ENSG00000080166	DCT	NM_001129889	-6.64924
ENSG00000172264	MACROD2	NM_001033087	-6.58525
ENSG00000261807	LINC02141	NR_110917	-6.58523
ENSG00000188738	FSIP2	NM_173651	-6.41023
ENSG00000123329	ARHGAP9	NM_001080156	-6.40835
ENSG00000230666	CEACAM22P	NR_027754	-6.27249
ENSG00000130487	KLHDC7B	NM_138433	-6.2153
ENSG00000257242	LINC01619	NM_001256373	-6.20045
ENSG00000132530	XAF1	NM_001353134	-6.15199
ENSG00000041982	TNC	NM_002160	-6.14694
ENSG00000259803	SLC22A31	NM_001242757	-6.08948
ENSG00000176774	MAGEB18	NM_173699	-6.08947
ENSG00000261122	LINC02167	NR_033985	-6.08894
ENSG00000170689	HOXB9	NM_024017	-5.99185
ENSG00000078018	MAP2	NM_001039538	-5.96692
ENSG00000233452	STXBP5-AS1	NR_034115	-5.94969
ENSG00000112297	CRYBG1	NM_001624	-5.87489
ENSG00000259129	LINC00648	NR_039996	-5.8306
ENSG00000116032	GRIN3B	NM_138690	-5.83052
ENSG00000162105	SHANK2	NM_012309	-5.771
ENSG00000113494	PRLR	NM_000949	-5.68466
ENSG00000152214	RIT2	NM_001272077	-5.6846
ENSG00000261715	LINC01477	NR_110791	-5.68237
ENSG00000196730	DAPK1	NM_001288729	-5.68018
ENSG00000243649	CFB	NM_001710	-5.68004
ENSG00000125538	IL1B	NM_000576	-5.65291
ENSG00000043462	LCP2	NM_005565	-5.647
ENSG00000117594	HSD11B1	NM_001206741	-5.6343
ENSG00000157103	SLC6A1	NM_001348250	-5.60973
ENSG00000173227	SYT12	NM_001177880	-5.5721
ENSG00000137841	PLCB2	NM_001284297	-5.55401
ENSG00000015285	WAS	NM_000377	-5.51471
ENSG00000100024	UPB1	NM_016327	-5.50405
ENSG00000225391	NHEG1	NR_027994	-5.44473
ENSG00000169550	MUC15	NM_001135091	-5.43926
ENSG00000007264	MATK	NM_002378	-5.4014
ENSG00000151025	GPR158	NM_020752	-5.3955
ENSG00000164619	BMPER	NM_001365308	-5.33735
ENSG00000151490	PTPRO	NM_002848	-5.33499
ENSG00000250722	SELENOP	NM_001085486	-5.33243
ENSG00000165072	MAMDC2	NM_001347990	-5.33012
ENSG00000230257	NFE4	NM_001085386	-5.32766
ENSG00000228918	LINC01344	NR_104175	-5.3253
ENSG00000011028	MRC2	NM_006039	-5.30429
ENSG00000256043	CTSO	NM_001334	-5.28154
ENSG00000214814	FER1L6	NM_001039112	-5.20898
ENSG00000101605	MYOM1	NM_003803	-5.19696
ENSG00000152582	SPEF2	NM_024867	-5.15878
ENSG00000198888	ND1	YP_003024026	-5.07979
ENSG00000248323	LUCAT1	NR_103548	-5.05952
ENSG00000005961	ITGA2B	NM_000419	-5.04599
ENSG00000272142	LYRM4-AS1	NR_126015	-5.01947
ENSG00000115339	GALNT3	NM_004482	-4.93785
ENSG00000185186	LINC00313	NM_153752	-4.92551
ENSG00000005513	SOX8	NM_014587	-4.90438
ENSG00000166670	MMP10	NM_002425	-4.89882
ENSG00000185053	SGCZ	NM_001322879	-4.87211
ENSG00000173157	ADAMTS20	NM_025003	-4.85639
ENSG00000166432	ZMAT1	NM_001011657	-4.82661
ENSG00000104888	SLC17A7	NM_020309	-4.77772
ENSG00000153253	SCN3A	NM_001081676	-4.77727
ENSG00000133067	LGR6	NM_001017403	-4.76849
ENSG00000186399	GOLGA8R	NM_001282484	-4.72213
ENSG00000181143	MUC16	NM_024690	-4.71637
ENSG00000159167	STC1	NM_003155	-4.69826
ENSG00000182218	HHIPL1	NM_001127258	-4.69359
ENSG00000166035	LIPC	NM_000236	-4.65199
ENSG00000007516	BAIAP3	NM_001199096	-4.61794
ENSG00000260001	TGFBR3L	NM_001195259	-4.60626
ENSG00000135205	CCDC146	NM_020879	-4.59066
ENSG00000196126	HLA-DRB1	NM_001243965	-4.58513
ENSG00000223745	CCDC18-AS1	NR_034089	-4.56789
ENSG00000169715	MT1E	NM_001363555	-4.55075
ENSG00000230445	LRRC37A6P	NM_001006604	-4.54815
ENSG00000123496	IL13RA2	NM_000640	-4.52938
ENSG00000179344	HLA-DQB1	NM_001243961	-4.50868
ENSG00000187550	SBK2	NM_001101401	-4.50139
ENSG00000207808	MIR27A	NR_029501	-4.50138
ENSG00000169429	CXCL8	NM_000584	-4.476
ENSG00000073605	GSDMB	NM_001042471	-4.46184
ENSG00000188107	EYS	NM_001142800	-4.46011
ENSG00000105650	PDE4C	NM_000923	-4.4376
ENSG00000123989	CHPF	NM_001195731	-4.42058
ENSG00000226711	FAM66C	NR_026788	-4.40413
ENSG00000182459	TEX19	NM_207459	-4.40225
ENSG00000145362	ANK2	NM_001127493	-4.39753
ENSG00000255248	MIR100HG	NR_024430	-4.39634
ENSG00000181577	C6orf223	NM_001171992	-4.3786
ENSG00000119508	NR4A3	NM_006981	-4.36821
ENSG00000254815	LOC692247	NR_147607	-4.35155
ENSG00000137809	ITGA11	NM_001004439	-4.34731
ENSG00000154556	SORBS2	NM_001145670	-4.3218
ENSG00000091536	MYO15A	NM_016239	-4.31134
ENSG00000245888	NSMCE1-DT	NR_037184	-4.30792
ENSG00000139915	MDGA2	NM_001113498	-4.30652
ENSG00000167751	KLK2	NM_001002231	-4.30299
ENSG00000188177	ZC3H6	NM_198581	-4.29756
ENSG00000163814	CDCP1	NM_022842	-4.29701
ENSG00000183395	PMCH	NM_002674	-4.29125
ENSG00000171951	SCG2	NM_003469	-4.28144
ENSG00000254139	LOC286178	NR_134276	-4.27209
ENSG00000238005	LOC101927851	NR_125945	-4.24066
ENSG00000234771	SLC25A25-AS1	NR_033374	-4.20141
ENSG00000215183	MSMP	NM_001044264	-4.19721
ENSG00000155792	DEPTOR	NM_001283012	-4.17099
ENSG00000164256	PRDM9	NM_001310214	-4.1653
ENSG00000207725	MIR222	NR_029636	-4.15673
ENSG00000169224	GCSAML	NM_001281834	-4.15204
ENSG00000165092	ALDH1A1	NM_000689	-4.15201
ENSG00000161249	DMKN	NM_001035516	-4.13781
ENSG00000142235	LMTK3	NM_001080434	-4.10827
ENSG00000198478	SH3BGRL2	NM_031469	-4.08678
ENSG00000198886	ND4	YP_003024035	-4.0657
ENSG00000105825	TFPI2	NM_001271003	-4.06199
ENSG00000198865	CCDC152	NM_001134848	-4.03127
ENSG00000140379	BCL2A1	NM_001114735	-4.00955
ENSG00000167588	GPD1	NM_001257199	-4.00941
ENSG00000197405	C5AR1	NM_001736	-4.00909
ENSG00000172638	EFEMP2	NM_016938	-3.99604
ENSG00000203797	DDO	NM_003649	-3.98182
ENSG00000213963	LOC100130691	NM_182585	-3.97911
ENSG00000251562	MALAT1	NR_002819	-3.95035
ENSG00000182492	BGN	NM_001711	-3.94829
ENSG00000181240	SLC25A41	NM_001321298	-3.93614
ENSG00000170909	OSCAR	NM_001282349	-3.93601
ENSG00000170044	ZPLD1	NM_001329788	-3.93465
ENSG00000115257	PCSK4	NM_017573	-3.91403
ENSG00000160111	CPAMD8	NM_015692	-3.88288
ENSG00000198626	RYR2	NM_001035	-3.88226
ENSG00000172403	SYNPO2	NM_001128933	-3.88106
ENSG00000115423	DNAH6	NM_001370	-3.88061
ENSG00000176046	NUPR1	NM_001042483	-3.87656
ENSG00000205464	ATP6AP1L	NM_001017971	-3.87133
ENSG00000092929	UNC13D	NM_199242	-3.84699
ENSG00000207994	MIR100	NR_029515	-3.82906
ENSG00000101213	PTK6	NM_001256358	-3.82682
ENSG00000130649	CYP2E1	NM_000773	-3.82188
ENSG00000269220	LINC00528	NR_103718	-3.82187
ENSG00000123096	SSPN	NM_001135823	-3.81039
ENSG00000208028	MIR616	NR_030346	-3.80234
ENSG00000235706	DICER1-AS1	NM_207443	-3.80172
ENSG00000019102	VSIG2	NM_001329920	-3.79838
ENSG00000249328	LOC101927040	NR_110954	-3.79623
ENSG00000162641	AKNAD1	NM_152763	-3.79265
ENSG00000158859	ADAMTS4	NM_001320336	-3.7859
ENSG00000204482	LST1	NM_001166538	-3.78242
ENSG00000108846	ABCC3	NM_001144070	-3.75726
ENSG00000179715	PCED1B	NM_001281429	-3.74807
ENSG00000117266	CDK18	NM_002596	-3.73926
ENSG00000088726	TMEM40	NM_001284406	-3.72922
ENSG00000104901	DKKL1	NM_001197301	-3.72829
ENSG00000102802	MEDAG	NM_032849	-3.72816
ENSG00000124374	PAIP2B	NM_020459	-3.72259
ENSG00000125246	CLYBL	NM_206808	-3.70014
ENSG00000168918	INPP5D	NM_001017915	-3.69093
ENSG00000106479	ZNF862	NM_001099220	-3.67721
ENSG00000176222	ZNF404	NM_001033719	-3.6636
ENSG00000187134	AKR1C1	NM_001353	-3.66251
ENSG00000231274	SBK3	NM_001199824	-3.66235
ENSG00000131067	GGT7	NM_001351702	-3.6458
ENSG00000233834	LOC100506098	NR_134567	-3.64521
ENSG00000109771	LRP2BP	NM_018409	-3.63972
ENSG00000143851	PTPN7	NM_001199797	-3.62724
ENSG00000179930	ZNF648	NM_001009992	-3.62485
ENSG00000155367	PPM1J	NM_005167	-3.62283
ENSG00000059915	PSD	NM_001270965	-3.60474
ENSG00000130477	UNC13A	NM_001080421	-3.59744
ENSG00000153832	FBXO36	NM_174899	-3.59516
ENSG00000163734	CXCL3	NM_002090	-3.58797
ENSG00000155962	CLIC2	NM_001289	-3.58784
ENSG00000067715	SYT1	NM_001135805	-3.57718
ENSG00000248360	LINC00504	NR_126435	-3.5754
ENSG00000119715	ESRRB	NM_004452	-3.57103
ENSG00000234840	LINC01239	NR_038977	-3.57036
ENSG00000149781	FERMT3	NM_031471	-3.56362
ENSG00000119138	KLF9	NM_001206	-3.55806
ENSG00000100092	SH3BP1	NM_001350055	-3.55629
ENSG00000105639	JAK3	NM_000215	-3.54577
ENSG00000010818	HIVEP2	NM_006734	-3.53372
ENSG00000173531	MST1	NM_020998	-3.53005
ENSG00000183019	MCEMP1	NM_174918	-3.51226
ENSG00000136010	ALDH1L2	NM_001034173	-3.50941
ENSG00000148408	CACNA1B	NM_000718	-3.50904
ENSG00000128965	CHAC1	NM_001142776	-3.4995
ENSG00000166793	YPEL4	NM_001363487	-3.49703
ENSG00000116675	DNAJC6	NM_001256864	-3.49134
ENSG00000249992	TMEM158	NM_015444	-3.47806
ENSG00000038945	MSR1	NM_001363744	-3.45859
ENSG00000104081	BMF	NM_001003940	-3.45775
ENSG00000228624	HDAC2-AS2	NR_125845	-3.45037
ENSG00000116285	ERRFI1	NM_018948	-3.43051
ENSG00000254860	TMEM9B-AS1	NR_073431	-3.42212
ENSG00000250067	YJEFN3	NM_001190328	-3.42208
ENSG00000147576	ADHFE1	NM_144650	-3.41952
ENSG00000144045	DQX1	NM_133637	-3.41838
ENSG00000167676	PLIN4	NM_001080400	-3.41426
ENSG00000141837	CACNA1A	NM_000068	-3.40168
ENSG00000197568	HHLA3	NM_001031693	-3.39097
ENSG00000167748	KLK1	NM_002257	-3.38692
ENSG00000102057	KCND1	NM_004979	-3.38278
ENSG00000179532	DNHD1	NM_144666	-3.37461
ENSG00000214021	TTLL3	NM_001025930	-3.37437
ENSG00000100918	REC8	NM_001048205	-3.37041
ENSG00000183044	ABAT	NM_000663	-3.36479
ENSG00000124602	UNC5CL	NM_173561	-3.36317
ENSG00000134548	SPX	NM_030572	-3.34812
ENSG00000167723	TRPV3	NM_001258205	-3.3473
ENSG00000149922	TBX6	NM_004608	-3.34503
ENSG00000112715	VEGFA	NM_001025366	-3.33199
ENSG00000162814	SPATA17	NM_138796	-3.33046
ENSG00000188613	NANOS1	NM_001009553	-3.33023
ENSG00000133019	CHRM3	NM_000740	-3.32913
ENSG00000166396	SERPINB7	NM_001040147	-3.32839
ENSG00000005108	THSD7A	NM_015204	-3.32757
ENSG00000223396	RPS10P7	NR_026667	-3.32426
ENSG00000102878	HSF4	NM_001040667	-3.31891
ENSG00000126562	WNK4	NM_001321299	-3.3183
ENSG00000184489	PTP4A3	NM_007079	-3.31716
ENSG00000100288	CHKB	NM_005198	-3.31036
ENSG00000116678	LEPR	NM_001003679	-3.30796
ENSG00000120833	SOCS2	NM_001270467	-3.30274
ENSG00000198975	MIRLET7A2	NR_029477	-3.28916
ENSG00000099864	PALM	NM_001040134	-3.28719
ENSG00000112902	SEMA5A	NM_003966	-3.28716
ENSG00000231776	LINC01611	NR_132100	-3.28585
ENSG00000022267	FHL1	NM_001159699	-3.28563
ENSG00000111700	SLCO1B3	NM_001349920	-3.28194
ENSG00000136158	SPRY2	NM_001318536	-3.27266
ENSG00000187621	TCL6	NM_012468	-3.26554
ENSG00000172382	PRSS27	NM_001318395	-3.26275
ENSG00000231105	LOC100506801	NR_038404	-3.25488
ENSG00000246640	PICART1	NR_038230	-3.24702
ENSG00000048052	HDAC9	NM_001204144	-3.23423
ENSG00000095752	IL11	NM_000641	-3.21987
ENSG00000160200	CBS	NM_000071	-3.2087
ENSG00000231584	FAHD2CP	NR_003698	-3.2045
ENSG00000198804	COX1	YP_003024028	-3.1922
ENSG00000214548	MEG3	NR_002766	-3.19002
ENSG00000127220	ABHD8	NM_024527	-3.18913
ENSG00000177570	SAMD12	NM_001101676	-3.17511
ENSG00000069424	KCNAB2	NM_001199860	-3.17143
ENSG00000197776	KLHDC1	NM_172193	-3.16343
ENSG00000026559	KCNG1	NM_002237	-3.15419
ENSG00000166165	CKB	NM_001362531	-3.15342
ENSG00000196562	SULF2	NM_001161841	-3.14771
ENSG00000228262	LINC01317	NR_126403	-3.14132
ENSG00000135406	PRPH	NM_006262	-3.13994
ENSG00000266714	MYO15B	NM_001080847	-3.13543
ENSG00000188779	SKOR1	NM_001031807	-3.13478
ENSG00000240541	TM4SF1-AS1	NR_046650	-3.13467
ENSG00000215252	GOLGA8B	NM_001023567	-3.132
ENSG00000105499	PLA2G4C	NM_001159322	-3.12754
ENSG00000229981	LINC01435	NR_125760	-3.12618
ENSG00000158473	CD1D	NM_001319145	-3.12454
ENSG00000187908	DMBT1	NM_001320644	-3.11965
ENSG00000182667	NTM	NM_001048209	-3.11744
ENSG00000126752	SSX1	NM_001278691	-3.10565
ENSG00000113211	PCDHB6	NM_001303145	-3.10072
ENSG00000188385	JAKMIP3	NM_001104947	-3.10007
ENSG00000233184	LOC102606465	NR_109849	-3.09512
ENSG00000197471	SPN	NM_001030288	-3.08798
ENSG00000244560	LOC155060	NR_015357	-3.08181
ENSG00000214894	LINC00243	NR_130726	-3.0741
ENSG00000005471	ABCB4	NM_000443	-3.07238
ENSG00000109991	P2RX3	NM_002559	-3.06639
ENSG00000167895	TMC8	NM_152468	-3.06398
ENSG00000089847	ANKRD24	NM_133475	-3.05694
ENSG00000269939	PCF11-AS1	NR_133914	-3.05605
ENSG00000121552	CSTA	NM_005213	-3.05482
ENSG00000103067	ESRP2	NM_001365264	-3.04817
ENSG00000156966	B3GNT7	NM_145236	-3.04464
ENSG00000162461	SLC25A34	NM_207348	-3.04104
ENSG00000183570	PCBP3	NM_001130141	-3.04046
ENSG00000102287	GABRE	NM_004961	-3.04016
ENSG00000058404	CAMK2B	NM_001220	-3.03104
ENSG00000259518	LINC01583	NR_120367	-3.0283
ENSG00000142046	TMEM91	NM_001042595	-3.0261
ENSG00000135473	PAN2	NM_001127460	-3.0149
ENSG00000133315	MACROD1	NM_014067	-3.01177
ENSG00000103056	SMPD3	NM_018667	-3.00416
ENSG00000120051	CFAP58	NM_001008723	-3.00179
ENSG00000109511	ANXA10	NM_007193	-3.00051
ENSG00000130303	BST2	NM_004335	-3.00048
ENSG00000267551	LOC100996351	NR_110670	-2.99933
ENSG00000168010	ATG16L2	NM_001318766	-2.99392
ENSG00000160117	ANKLE1	NM_001278443	-2.98541
ENSG00000163794	UCN	NM_003353	-2.98319
ENSG00000019582	CD74	NM_001025158	-2.97785
ENSG00000105519	CAPS	NM_004058	-2.96546
ENSG00000162654	GBP4	NM_052941	-2.96379
ENSG00000225177	FLJ46906	NR_033896	-2.95909
ENSG00000239183	SNORA84	NR_003704	-2.9494
ENSG00000228427	LOC107985688	XR_001755878	-2.93825
ENSG00000258315	C17orf49	NM_001142798	-2.93636
ENSG00000087589	CASS4	NM_001164114	-2.93351
ENSG00000228672	PROB1	NM_001161546	-2.92348
ENSG00000061656	SPAG4	NM_001317931	-2.92344
ENSG00000153157	SYCP2L	NM_001040274	-2.92328
ENSG00000239282	CASTOR1	NM_001037666	-2.92245
ENSG00000213199	ASIC3	NM_004769	-2.92118
ENSG00000213903	LTB4R	NM_001143919	-2.92082
ENSG00000175147	TMEM51-AS1	NM_182534	-2.91805
ENSG00000164440	TXLNB	NM_153235	-2.91502
ENSG00000119888	EPCAM	NM_002354	-2.91497
ENSG00000173614	NMNAT1	NM_001297778	-2.91475
ENSG00000266777	SH3GL1P1	NR_033412	-2.91246
ENSG00000167972	ABCA3	NM_001089	-2.91242
ENSG00000173209	AHSA2P	NM_001321300	-2.9102
ENSG00000204287	HLA-DRA	NM_019111	-2.90906
ENSG00000175600	SUGCT	NM_001193311	-2.90897
ENSG00000181458	TMEM45A	NM_001363876	-2.9048
ENSG00000177483	RBM44	NM_001080504	-2.90419
ENSG00000171450	CDK5R2	NM_003936	-2.90222
ENSG00000064300	NGFR	NM_002507	-2.89468
ENSG00000145020	AMT	NM_000481	-2.89318
ENSG00000219626	FAM228B	NM_001145710	-2.89252
ENSG00000070669	ASNS	NM_001178075	-2.89201
ENSG00000051620	HEBP2	NM_001326380	-2.88672
ENSG00000149573	MPZL2	NM_005797	-2.8845
ENSG00000160781	PAQR6	NM_001272104	-2.8749
ENSG00000160588	MPZL3	NM_001286152	-2.87162
ENSG00000245532	NEAT1	NR_002802	-2.86183
ENSG00000162572	SCNN1D	NM_001130413	-2.85787
ENSG00000269439	LOC100507551	NR_147835	-2.85698
ENSG00000141337	ARSG	NM_001267727	-2.85656
ENSG00000262370	LOC105371058	XR_001752057	-2.85585
ENSG00000178031	ADAMTSL1	NM_001040272	-2.85484
ENSG00000116183	PAPPA2	NM_020318	-2.83794
ENSG00000133665	DYDC2	NM_001270041	-2.83552
ENSG00000232859	LYRM9	NM_001076680	-2.83359
ENSG00000107796	ACTA2	NM_001141945	-2.83326
ENSG00000183018	SPNS2	NM_001124758	-2.82803
ENSG00000085465	OVGP1	NM_002557	-2.8246
ENSG00000151062	CACNA2D4	NM_001005737	-2.82269
ENSG00000205702	CYP2D7	NM_001348386	-2.81539
ENSG00000150471	ADGRL3	NM_001322246	-2.81283
ENSG00000130066	SAT1	NM_002970	-2.8028
ENSG00000179698	WDR97	NM_001316309	-2.80248
ENSG00000227398	KIF9-AS1	NR_033373	-2.79947
ENSG00000120738	EGR1	NM_001964	-2.79906
ENSG00000184465	WDR27	NM_001202550	-2.79726
ENSG00000147614	ATP6V0D2	NM_152565	-2.79708
ENSG00000213402	PTPRCAP	NM_005608	-2.79189
ENSG00000207980	MIR23A	NR_029495	-2.79047
ENSG00000185640	KRT79	NM_175834	-2.78978
ENSG00000261366	MANEA-DT	NR_047502	-2.78455
ENSG00000196421	C20orf204	NM_001348090	-2.77468
ENSG00000165555	NOXRED1	NM_001113475	-2.75728
ENSG00000257524	ST6GALNAC6	NM_001286999	-2.75597
ENSG00000108771	DHX58	NM_024119	-2.75391
ENSG00000265666	RARA-AS1	NR_110861	-2.75364
ENSG00000245849	RAD51-AS1	NR_040058	-2.75254
ENSG00000226174	TEX22	NM_001195082	-2.75068
ENSG00000108786	HSD17B1	NM_000413	-2.75007
ENSG00000251359	WWC2-AS2	NM_153008	-2.74878
ENSG00000153790	C7orf31	NM_138811	-2.7479
ENSG00000131095	GFAP	NM_001131019	-2.7472
ENSG00000184925	LCN12	NM_178536	-2.74539
ENSG00000088340	FER1L4	NR_001442	-2.74488
ENSG00000172349	IL16	NM_001172128	-2.74416
ENSG00000143786	CNIH3	NM_001322302	-2.74321
ENSG00000259571	BLID	NM_001001786	-2.74201
ENSG00000214184	GCC2-AS1	NM_001039776	-2.74106
ENSG00000188747	NOXA1	NM_001256067	-2.7392
ENSG00000168209	DDIT4	NM_019058	-2.73733
ENSG00000225855	RUSC1-AS1	NM_173639	-2.72975
ENSG00000229563	LINC01204	NR_104644	-2.72858
ENSG00000149809	TM7SF2	NM_001277233	-2.7262
ENSG00000117122	MFAP2	NM_001135247	-2.72087
ENSG00000114841	DNAH1	NM_015512	-2.71602
ENSG00000023171	GRAMD1B	NM_001286563	-2.71222
ENSG00000124721	DNAH8	NM_001206927	-2.70575
ENSG00000092068	SLC7A8	NM_001267036	-2.69638
ENSG00000064787	BCAS1	NM_001316361	-2.69512
ENSG00000258057	BCDIN3D-AS1	NR_027499	-2.6918
ENSG00000151023	ENKUR	NM_001270383	-2.69089
ENSG00000241014	LOC653160	NR_037869	-2.68604
ENSG00000171476	HOPX	NM_001145459	-2.68416
ENSG00000154309	DISP1	NM_001350630	-2.67893
ENSG00000138759	FRAS1	NM_001166133	-2.67183
ENSG00000143127	ITGA10	NM_001303040	-2.67028
ENSG00000220785	MTMR9LP	NR_026850	-2.65979
ENSG00000151006	PRSS53	NM_001039503	-2.65382
ENSG00000172086	KRCC1	NM_001304526	-2.653
ENSG00000175265	GOLGA8A	NM_181077	-2.64986
ENSG00000007384	RHBDF1	NM_022450	-2.64742
ENSG00000075826	SEC31B	NM_015490	-2.64552
ENSG00000003436	TFPI	NM_001032281	-2.63845
ENSG00000204305	AGER	NM_001136	-2.62828
ENSG00000267710	EDDM13	NM_001354658	-2.62661
ENSG00000166750	SLFN5	NM_001330183	-2.61757
ENSG00000267519	LOC284454	NR_036515	-2.6157
ENSG00000186056	MATN1-AS1	NR_034182	-2.6103
ENSG00000261083	LINC02516	NR_110838	-2.61012
ENSG00000204642	HLA-F	NM_001098478	-2.60017
ENSG00000185522	LMNTD2	NM_173573	-2.59833
ENSG00000199179	MIRLET7I	NR_029661	-2.5913
ENSG00000135919	SERPINE2	NM_001136528	-2.59112
ENSG00000174586	ZNF497	NM_001207009	-2.58574
ENSG00000168477	TNXB	NM_001365276	-2.58382
ENSG00000136449	MYCBPAP	NM_001366294	-2.57791
ENSG00000264175	MIR3189	NR_036156	-2.57616
ENSG00000244165	P2RY11	NM_002566	-2.57209
ENSG00000171174	RBKS	NM_001287580	-2.57161
ENSG00000184939	ZFP90	NM_001305203	-2.56688
ENSG00000266967	AARSD1	NM_001261434	-2.56523
ENSG00000157992	KRTCAP3	NM_001168364	-2.55962
ENSG00000160961	ZNF333	NM_001300912	-2.55889
ENSG00000197599	CCDC154	NM_001143980	-2.55844
ENSG00000198727	CYTB	YP_003024038	-2.55749
ENSG00000139985	ADAM21	NM_003813	-2.55565
ENSG00000092051	JPH4	NM_001146028	-2.55453
ENSG00000139631	CSAD	NM_001244705	-2.55298
ENSG00000185513	L3MBTL1	NM_015478	-2.55079
ENSG00000170634	ACYP2	NM_001320586	-2.5481
ENSG00000156042	CFAP70	NM_001350933	-2.54785
ENSG00000215788	TNFRSF25	NM_001039664	-2.54741
ENSG00000101104	PABPC1L	NM_001124756	-2.54288
ENSG00000144908	ALDH1L1	NM_001270364	-2.53953
ENSG00000170919	TPT1-AS1	NR_024458	-2.5391
ENSG00000114270	COL7A1	NM_000094	-2.53874
ENSG00000167766	ZNF83	NM_001105549	-2.5317
ENSG00000214279	SCART1	NM_001033584	-2.5264
ENSG00000131480	AOC2	NM_001158	-2.52205
ENSG00000006459	KDM7A	NM_030647	-2.5034
ENSG00000258839	MC1R	NM_002386	-2.50333
ENSG00000244242	IFITM10	NM_001170820	-2.50209
ENSG00000116701	NCF2	NM_000433	-2.50168
ENSG00000096996	IL12RB1	NM_001290023	-2.49563
ENSG00000102760	RGCC	NM_014059	-2.49247
ENSG00000101255	TRIB3	NM_001301188	-2.4824
ENSG00000079841	RIMS1	NM_001168407	-2.47907
ENSG00000123384	LRP1	NM_002332	-2.47899
ENSG00000172006	ZNF554	NM_001102651	-2.47862
ENSG00000164744	SUN3	NM_001030019	-2.47756
ENSG00000152527	PLEKHH2	NM_172069	-2.475
ENSG00000105376	ICAM5	NM_003259	-2.4749
ENSG00000213928	IRF9	NM_006084	-2.47213
ENSG00000151917	BEND6	NM_001318539	-2.47122
ENSG00000207721	MIR186	NR_029707	-2.46622
ENSG00000119227	PIGZ	NM_025163	-2.4656
ENSG00000163703	CRELD1	NM_001031717	-2.46308
ENSG00000153930	ANKFN1	NM_001365758	-2.46235
ENSG00000129467	ADCY4	NM_001198568	-2.45724
ENSG00000207870	MIR221	NR_029635	-2.45709
ENSG00000189221	MAOA	NM_000240	-2.45324
ENSG00000164406	LEAP2	NM_052971	-2.45208
ENSG00000095397	WHRN	NM_001083885	-2.45062
ENSG00000035115	SH3YL1	NM_001159597	-2.44917
ENSG00000204681	GABBR1	NM_001319053	-2.43953
ENSG00000244558	KCNK15-AS1	NR_132377	-2.42769
ENSG00000168675	LDLRAD4	NM_001003674	-2.42762
ENSG00000137103	TMEM8B	NM_001042589	-2.42582
ENSG00000102886	GDPD3	NM_024307	-2.42533
ENSG00000110025	SNX15	NM_013306	-2.42496
ENSG00000198768	APCDD1L	NM_001304787	-2.42459
ENSG00000140873	ADAMTS18	NM_001326358	-2.42278
ENSG00000172748	ZNF596	NM_001042415	-2.40731
ENSG00000113108	APBB3	NM_006051	-2.39987
ENSG00000167280	ENGASE	NM_001042573	-2.39349
ENSG00000263711	LOC400655	NR_034133	-2.38973
ENSG00000056558	TRAF1	NM_001190945	-2.38867
ENSG00000223820	CFL1P1	NR_028492	-2.3846
ENSG00000119242	CCDC92	NM_001304957	-2.3836
ENSG00000267855	NDUFA7	NM_005001	-2.38178
ENSG00000175197	DDIT3	NM_001195053	-2.38111
ENSG00000231312	MAP4K3-DT	NR_037875	-2.37973
ENSG00000108342	CSF3	NM_000759	-2.37775
ENSG00000178726	THBD	NM_000361	-2.37591
ENSG00000239382	ALKBH6	NM_001297701	-2.3746
ENSG00000254911	SCARNA9	NR_002569	-2.37097
ENSG00000127415	IDUA	NM_000203	-2.36992
ENSG00000187650	VMAC	NM_001017921	-2.36535
ENSG00000178878	APOLD1	NM_001130415	-2.36133
ENSG00000185437	SH3BGR	NM_001001713	-2.36116
ENSG00000198932	GPRASP1	NM_001099410	-2.35628
ENSG00000215769	ARHGAP27P1	NR_027487	-2.35436
ENSG00000170835	CEL	NM_001807	-2.35416
ENSG00000204060	FOXO6	NM_001291281	-2.34924
ENSG00000136040	PLXNC1	NM_005761	-2.3487
ENSG00000105146	AURKC	NM_001015878	-2.34559
ENSG00000189056	RELN	NM_005045	-2.34362
ENSG00000245248	USP2-AS1	NR_034160	-2.34284
ENSG00000064547	LPAR2	NM_004720	-2.34064
ENSG00000174483	BBS1	NM_024649	-2.33817
ENSG00000070610	GBA2	NM_001330660	-2.33562
ENSG00000250486	FAM218A	NM_153027	-2.33252
ENSG00000177410	ZFAS1	NR_003604	-2.32864
ENSG00000161040	FBXL13	NM_001111038	-2.32763
ENSG00000125864	BFSP1	NM_001161705	-2.32712
ENSG00000204248	COL11A2	NM_001163771	-2.3221
ENSG00000167615	LENG8	NM_052925	-2.31699
ENSG00000215912	TTC34	NM_001242672	-2.31494
ENSG00000182700	IGIP	NM_001007189	-2.31075
ENSG00000198496	NBR2	NM_005821	-2.30869
ENSG00000215271	HOMEZ	NM_020834	-2.30731
ENSG00000166192	SENP8	NM_001166340	-2.302
ENSG00000186301	MST1P2	NR_027504	-2.30146
ENSG00000272168	CASC15	NR_015410	-2.29904
ENSG00000136378	ADAMTS7	NM_014272	-2.29759
ENSG00000267871	ZNF460-AS1	NR_136528	-2.29726
ENSG00000144802	NFKBIZ	NM_001005474	-2.29605
ENSG00000172432	GTPBP2	NM_001286216	-2.29078
ENSG00000153956	CACNA2D1	NM_000722	-2.28922
ENSG00000235217	TSPY26P	NR_002781	-2.27891
ENSG00000126583	PRKCG	NM_001316329	-2.27625
ENSG00000136244	IL6	NM_000600	-2.2735
ENSG00000074935	TUBE1	NM_016262	-2.2696
ENSG00000235703	LINC00894	NR_027456	-2.26264
ENSG00000181097	BREA2	NM_001024610	-2.25964
ENSG00000167034	NKX3-1	NM_001256339	-2.25737
ENSG00000065029	ZNF76	NM_001292032	-2.25628
ENSG00000233593	LINC02609	NR_135038	-2.2561
ENSG00000154065	ANKRD29	NM_001308238	-2.24994
ENSG00000099840	IZUMO4	NM_001031735	-2.24962
ENSG00000149634	SPATA25	NM_080608	-2.24833
ENSG00000163328	GPR155	NM_001033045	-2.24722
ENSG00000149927	DOC2A	NM_001282062	-2.24657
ENSG00000238741	SCARNA7	NR_003001	-2.24595
ENSG00000103269	RHBDL1	NM_001278720	-2.24573
ENSG00000103599	IQCH	NM_001031715	-2.24221
ENSG00000160460	SPTBN4	NM_020971	-2.24115
ENSG00000187720	THSD4	NM_001286429	-2.24105
ENSG00000160207	HSF2BP	NM_007031	-2.23983
ENSG00000166046	TCP11L2	NM_001286262	-2.23894
ENSG00000144134	RABL2A	NM_001306158	-2.23716
ENSG00000147894	C9orf72	NM_001256054	-2.23354
ENSG00000149591	TAGLN	NM_001001522	-2.23178
ENSG00000106089	STX1A	NM_001165903	-2.20896
ENSG00000234745	HLA-B	NM_005514	-2.20885
ENSG00000101197	BIRC7	NM_022161	-2.20828
ENSG00000010438	PRSS3	NM_001197097	-2.20744
ENSG00000118292	C1orf54	NM_001301039	-2.2059
ENSG00000165202	OR1Q1	NM_012364	-2.20369
ENSG00000161328	LRRC56	NM_198075	-2.20046
ENSG00000167642	SPINT2	NM_001166103	-2.19972
ENSG00000241370	RPP21	NM_001199120	-2.19723
ENSG00000168970	JMJD7-PLA2G4B	NM_001198588	-2.18955
ENSG00000184381	PLA2G6	NM_001004426	-2.1864
ENSG00000103150	MLYCD	NM_012213	-2.18449
ENSG00000163092	XIRP2	NM_001079810	-2.18289
ENSG00000246263	UBR5-AS1	NR_125415	-2.18251
ENSG00000130702	LAMA5	NM_005560	-2.18189
ENSG00000267221	ZNF385C	NM_001013624	-2.18073
ENSG00000200534	SNORA33	NR_002436	-2.17987
ENSG00000176896	TCEANC	NM_001297563	-2.17855
ENSG00000234690	EPCAM-DT	NR_110207	-2.17805
ENSG00000171889	MIR31HG	NR_027054	-2.17789
ENSG00000085514	PILRA	NM_013439	-2.17718
ENSG00000204623	ZNRD1ASP	NR_026751	-2.17165
ENSG00000135722	FBXL8	NM_018378	-2.16628
ENSG00000119711	ALDH6A1	NM_001278593	-2.16212
ENSG00000204301	NOTCH4	NM_004557	-2.16144
ENSG00000239779	WBP1	NM_012477	-2.16098
ENSG00000169621	PROKR1	NM_138964	-2.15924
ENSG00000198844	ARHGEF15	NM_025014	-2.15714
ENSG00000078487	ZCWPW1	NM_001258008	-2.15714
ENSG00000235335	LOC105616981	NR_131227	-2.15682
ENSG00000198786	ND5	YP_003024036	-2.15458
ENSG00000229056	HECW2-AS1	NR_110225	-2.1478
ENSG00000081138	CDH7	NM_001317214	-2.14708
ENSG00000132424	PNISR	NM_001322405	-2.14703
ENSG00000149292	TTC12	NM_001318533	-2.14643
ENSG00000240204	SMKR1	NM_001195243	-2.14462
ENSG00000254402	LRRC24	NM_001024678	-2.1399
ENSG00000158106	RHPN1	NM_052924	-2.13779
ENSG00000110799	VWF	NM_000552	-2.13719
ENSG00000202198	RN7SK	NR_001445	-2.13611
ENSG00000115008	IL1A	NM_000575	-2.13364
ENSG00000120129	DUSP1	NM_004417	-2.12961
ENSG00000102890	ELMO3	NM_024712	-2.12888
ENSG00000099937	SERPIND1	NM_000185	-2.125
ENSG00000225138	SLC9A3-AS1	NR_125375	-2.12498
ENSG00000189320	FAM180A	NM_205855	-2.12435
ENSG00000147162	OGT	NM_003605	-2.12398
ENSG00000167543	TP53I13	NM_001346077	-2.11977
ENSG00000243406	MRPS31P5	NR_002816	-2.11899
ENSG00000217801	LOC100288175	NR_148960	-2.11368
ENSG00000242294	STAG3L5P	NR_103720	-2.10984
ENSG00000100027	YPEL1	NM_013313	-2.10454
ENSG00000225828	FAM229A	NM_001167676	-2.10419
ENSG00000181035	SLC25A42	NM_001321544	-2.10251
ENSG00000027869	SH2D2A	NM_001161441	-2.10098
ENSG00000186567	CEACAM19	NM_001127893	-2.09574
ENSG00000138834	MAPK8IP3	NM_001040439	-2.09402
ENSG00000166250	CLMP	NM_024769	-2.09346
ENSG00000078549	ADCYAP1R1	NM_001118	-2.09219
ENSG00000132510	KDM6B	NM_001080424	-2.08989
ENSG00000176771	NCKAP5	NM_207363	-2.08716
ENSG00000120656	TAF12	NM_001135218	-2.08523
ENSG00000138380	CARF	NM_001104586	-2.08349
ENSG00000247809	NR2F2-AS1	NR_102743	-2.08335
ENSG00000239857	GET4	NM_015949	-2.08303
ENSG00000224358	TMCO1-AS1	NR_125374	-2.08274
ENSG00000080298	RFX3	NM_001282116	-2.08007
ENSG00000225032	LOC102723566	NR_136302	-2.07961
ENSG00000128271	ADORA2A	NM_000675	-2.0783
ENSG00000147437	GNRH1	NM_000825	-2.07604
ENSG00000169955	ZNF747	NM_001305018	-2.07405
ENSG00000249500	LINC01179	NR_121676	-2.07335
ENSG00000246273	SBF2-AS1	NR_036485	-2.07279
ENSG00000182557	SPNS3	NM_001320449	-2.07206
ENSG00000245213	LOC101930370	NR_134241	-2.06796
ENSG00000267206	LCN6	NM_198946	-2.06643
ENSG00000174136	RGMB	NM_001012761	-2.06555
ENSG00000167771	RCOR2	NM_001363648	-2.06318
ENSG00000165935	SMCO2	NM_001145010	-2.06059
ENSG00000146416	AIG1	NM_001286587	-2.05374
ENSG00000103021	CCDC113	NM_001142302	-2.05347
ENSG00000132522	GPS2	NM_004489	-2.05276
ENSG00000143119	CD53	NM_000560	-2.05211
ENSG00000151967	SCHIP1	NM_001197107	-2.05016
ENSG00000204406	MBD5	NM_018328	-2.04883
ENSG00000214176	PLEKHM1P1	NR_024386	-2.04876
ENSG00000135338	LCA5	NM_001122769	-2.04741
ENSG00000146278	PNRC1	NM_006813	-2.04537
ENSG00000176678	FOXL1	NM_005250	-2.04444
ENSG00000186812	ZNF397	NM_001135178	-2.04101
ENSG00000130363	RSPH3	NM_001346418	-2.04066
ENSG00000225511	LINC00475	NR_027341	-2.03268
ENSG00000212864	RNF208	NM_031297	-2.03005
ENSG00000206262	FOXL2NB	NM_001040061	-2.0294
ENSG00000105655	ISYNA1	NM_001170938	-2.02874
ENSG00000170917	NUDT6	NM_007083	-2.02803
ENSG00000133805	AMPD3	NM_000480	-2.02709
ENSG00000245958	LOC645513	NR_037630	-2.02441
ENSG00000223749	MIR503HG	NM_032762	-2.02432
ENSG00000099326	MZF1	NM_001267033	-2.02215
ENSG00000120093	HOXB3	NM_001330322	-2.02192
ENSG00000123358	NR4A1	NM_001202233	-2.02094
ENSG00000100968	NFATC4	NM_001136022	-2.02016
ENSG00000130518	IQCN	NM_001145304	-2.01948
ENSG00000084734	GCKR	NM_001486	-2.01933
ENSG00000152669	CCNO	NM_001024592	-2.01766
ENSG00000217930	PAM16	NM_016069	-2.01198
ENSG00000115266	APC2	NM_001351273	-2.01132
ENSG00000125746	EML2	NM_001193268	-2.01056
ENSG00000139899	CBLN3	NM_001039771	-2.00936
ENSG00000221978	CCNL2	NM_001039577	-2.00837
ENSG00000233429	HOTAIRM1	NR_038366	-2.00662
ENSG00000198169	ZNF251	NM_138367	-2.00361
ENSG00000178026	LRRC75B	NM_207644	-2.00222
ENSG00000258708	SLC25A21-AS1	NR_033240	-1.99756
ENSG00000110844	PRPF40B	NM_001031698	-1.99603
ENSG00000254505	CHMP4A	NM_014169	-1.99217
ENSG00000184497	TMEM255B	NM_001348663	-1.98982
ENSG00000196696	PDXDC2P-NPIPB14P	NM_199134	-1.98909
ENSG00000121716	PILRB	NM_013440	-1.98886
ENSG00000188596	CFAP54	NM_001306084	-1.9864
ENSG00000183397	C19orf71	NM_001135580	-1.9802
ENSG00000205771	CATSPER2P1	NR_002318	-1.97936
ENSG00000246922	UBAP1L	NM_001163692	-1.97931
ENSG00000099338	CATSPERG	NM_001330496	-1.97915
ENSG00000136367	ZFHX2	NM_033400	-1.97829
ENSG00000205560	CPT1B	NM_001145134	-1.96606
ENSG00000116584	ARHGEF2	NM_001162383	-1.96589
ENSG00000244627	TPTEP2	NR_002821	-1.96557
ENSG00000273148	LOC100270804	NR_026885	-1.96426
ENSG00000174564	IL20RB	NM_144717	-1.96191
ENSG00000231171	LINC01098	NM_001085490	-1.96003
ENSG00000188372	ZP3	NM_001110354	-1.9578
ENSG00000189195	KIAA1107	NM_015237	-1.95669
ENSG00000012171	SEMA3B	NM_001005914	-1.95606
ENSG00000230510	PPP5D1	NM_001205281	-1.95374
ENSG00000137504	CREBZF	NM_001039618	-1.9517
ENSG00000260778	LOC106660606	NR_132988	-1.95058
ENSG00000206341	HLA-H	NR_001434	-1.94706
ENSG00000203761	MSTO2P	NR_024117	-1.94635
ENSG00000114626	ABTB1	NM_032548	-1.9443
ENSG00000241343	RPL36A	NM_001199972	-1.94362
ENSG00000198899	ATP6	YP_003024031	-1.9434
ENSG00000102547	CAB39L	NM_001079670	-1.94259
ENSG00000252835	SCARNA21	NR_003000	-1.93796
ENSG00000083290	ULK2	NM_001142610	-1.93773
ENSG00000213145	CRIP1	NM_001311	-1.93665
ENSG00000086991	NOX4	NM_001143836	-1.93558
ENSG00000124920	MYRF	NM_001127392	-1.93152
ENSG00000163644	PPM1K	NM_152542	-1.92986
ENSG00000172828	CES3	NM_001185176	-1.92718
ENSG00000253320	AZIN1-AS1	NR_126338	-1.92488
ENSG00000117407	ARTN	NM_001136215	-1.91887
ENSG00000115902	SLC1A4	NM_001135581	-1.91692
ENSG00000248508	SRP14-AS1	NR_040059	-1.91417
ENSG00000131471	AOC3	NM_001277731	-1.91295
ENSG00000033867	SLC4A7	NM_001258379	-1.91266
ENSG00000137878	GCOM1	NM_001018090	-1.91113
ENSG00000131400	NAPSA	NM_004851	-1.91055
ENSG00000198938	COX3	YP_003024032	-1.90619
ENSG00000008128	CDK11A	NM_001313896	-1.8973
ENSG00000130766	SESN2	NM_031459	-1.89679
ENSG00000117305	HMGCL	NM_000191	-1.896
ENSG00000242028	HYPK	NM_001199885	-1.8953
ENSG00000146067	FAM193B	NM_001190946	-1.89427
ENSG00000167107	ACSF2	NM_001288968	-1.89389
ENSG00000151012	SLC7A11	NM_014331	-1.89256
ENSG00000232671	ZNF687-AS1	NR_135595	-1.88902
ENSG00000106686	SPATA6L	NM_001039395	-1.88868
ENSG00000171680	PLEKHG5	NM_001042663	-1.88838
ENSG00000196911	KPNA5	NM_001366304	-1.88457
ENSG00000164100	NDST3	NM_004784	-1.88415
ENSG00000157514	TSC22D3	NM_001015881	-1.88404
ENSG00000173295	FAM86B3P	NR_024361	-1.88209
ENSG00000240038	AMY2B	NM_020978	-1.88032
ENSG00000213096	ZNF254	NM_001278661	-1.87871
ENSG00000064199	SPA17	NM_017425	-1.87764
ENSG00000184205	TSPYL2	NM_022117	-1.87665
ENSG00000204946	ZNF783	NM_001195220	-1.87554
ENSG00000122420	PTGFR	NM_000959	-1.87507
ENSG00000169660	HEXD	NM_001330542	-1.87491
ENSG00000258701	LINC00638	NR_024396	-1.87281
ENSG00000260630	SNAI3-AS1	NM_144986	-1.8727
ENSG00000153714	LURAP1L	NM_203403	-1.87159
ENSG00000234465	PINLYP	NM_001193621	-1.87044
ENSG00000115255	REEP6	NM_001329556	-1.86946
ENSG00000220201	ZGLP1	NM_001103167	-1.86917
ENSG00000114771	AADAC	NM_001086	-1.86907
ENSG00000137203	TFAP2A	NM_001032280	-1.86862
ENSG00000261136	LOC105370941	NR_135665	-1.8602
ENSG00000197119	SLC25A29	NM_001039355	-1.85815
ENSG00000105270	CLIP3	NM_001199570	-1.85368
ENSG00000115318	LOXL3	NM_001289164	-1.85332
ENSG00000145390	USP53	NM_019050	-1.85329
ENSG00000198400	NTRK1	NM_001007792	-1.85309
ENSG00000134107	BHLHE40	NM_003670	-1.84925
ENSG00000164283	ESM1	NM_001135604	-1.84787
ENSG00000132688	NES	NM_006617	-1.84626
ENSG00000154217	PITPNC1	NM_012417	-1.84479
ENSG00000130827	PLXNA3	NM_017514	-1.84065
ENSG00000243678	NME2	NM_001018137	-1.84015
ENSG00000185596	WASH3P	NM_199163	-1.83967
ENSG00000179094	PER1	NM_002616	-1.83601
ENSG00000100429	HDAC10	NM_001159286	-1.83567
ENSG00000228109	MELTF-AS1	NR_038285	-1.83464
ENSG00000206573	THUMPD3-AS1	NM_001013713	-1.83392
ENSG00000196296	ATP2A1	NM_001286075	-1.83382
ENSG00000203896	LIME1	NM_001305654	-1.83373
ENSG00000184271	POU6F1	NM_001330422	-1.83289
ENSG00000133460	SLC2A11	NM_001024938	-1.83008
ENSG00000122741	DCAF10	NM_001286810	-1.82785
ENSG00000181444	ZNF467	NM_001329856	-1.8259
ENSG00000204387	C6orf48	NM_001040437	-1.82557
ENSG00000198563	DDX39B	NM_004640	-1.82153
ENSG00000229180	GS1-124K5.11	NR_002933	-1.81999
ENSG00000158286	RNF207	NM_173795	-1.8192
ENSG00000197822	OCLN	NM_001205254	-1.81889
ENSG00000178127	NDUFV2	NM_021074	-1.81793
ENSG00000112511	PHF1	NM_002636	-1.81395
ENSG00000213901	SLC23A3	NM_001144889	-1.81371
ENSG00000154134	ROBO3	NM_022370	-1.81105
ENSG00000174938	SEZ6L2	NM_001114099	-1.80918
ENSG00000188153	COL4A5	NM_000495	-1.80756
ENSG00000167377	ZNF23	NM_001304492	-1.80703
ENSG00000170485	NPAS2	NM_002518	-1.80703
ENSG00000104856	RELB	NM_006509	-1.80675
ENSG00000111664	GNB3	NM_001297571	-1.80188
ENSG00000223855	HRAT92	NR_033963	-1.80097
ENSG00000100246	DNAL4	NM_005740	-1.79966
ENSG00000204054	LINC00963	NR_038955	-1.79815
ENSG00000006652	IFRD1	NM_001007245	-1.79736
ENSG00000108474	PIGL	NM_004278	-1.79206
ENSG00000147421	HMBOX1	NM_001135726	-1.79191
ENSG00000168056	LTBP3	NM_001130144	-1.78964
ENSG00000125810	CD93	NM_012072	-1.78831
ENSG00000196565	HBG2	NM_000184	-1.78636
ENSG00000198763	ND2	YP_003024027	-1.78527
ENSG00000184949	FAM227A	NM_001013647	-1.78517
ENSG00000101004	NINL	NM_001318226	-1.78489
ENSG00000128272	ATF4	NM_001675	-1.78293
ENSG00000166762	CATSPER2	NM_001282309	-1.78257
ENSG00000231918	LOC730100	NR_135237	-1.77804
ENSG00000074855	ANO8	NM_020959	-1.77694
ENSG00000258808	LINC02310	NR_146549	-1.77602
ENSG00000213420	GPC2	NM_152742	-1.77261
ENSG00000133624	ZNF767P	NM_024910	-1.77245
ENSG00000116679	IVNS1ABP	NM_006469	-1.77062
ENSG00000013392	RWDD2A	NM_001322335	-1.7661
ENSG00000012822	CALCOCO1	NM_001143682	-1.76589
ENSG00000204314	PRRT1	NM_001363780	-1.76212
ENSG00000146856	AGBL3	NM_001345850	-1.76049
ENSG00000178773	CPNE7	NM_014427	-1.75822
ENSG00000167525	PROCA1	NM_001304949	-1.75744
ENSG00000158423	RIBC1	NM_001031745	-1.75737
ENSG00000215374	FAM66B	NR_027423	-1.75654
ENSG00000169246	NPIPB3	NM_130464	-1.75596
ENSG00000261645	DISC1FP1	NR_104190	-1.75451
ENSG00000213918	DNASE1	NM_001351825	-1.754
ENSG00000186106	ANKRD46	NM_001270377	-1.75216
ENSG00000125650	PSPN	NM_004158	-1.75086
ENSG00000075399	VPS9D1	NM_004913	-1.7508
ENSG00000178607	ERN1	NM_001433	-1.75043
ENSG00000267169	LOC100507373	NR_045214	-1.74901
ENSG00000151320	AKAP6	NM_004274	-1.74793
ENSG00000161955	TNFSF13	NM_001198622	-1.74295
ENSG00000186868	MAPT	NM_001123066	-1.74054
ENSG00000223705	NSUN5P1	NM_001039575	-1.73933
ENSG00000149577	SIDT2	NM_001040455	-1.7378
ENSG00000136404	TM6SF1	NM_001144903	-1.7358
ENSG00000172216	CEBPB	NM_001285878	-1.73555
ENSG00000145882	PCYOX1L	NM_001301054	-1.73429
ENSG00000135596	MICAL1	NM_001159291	-1.73402
ENSG00000065621	GSTO2	NM_001191013	-1.73354
ENSG00000267532	MIR497HG	NR_038310	-1.73177
ENSG00000231721	LINC-PINT	NM_001085379	-1.73071
ENSG00000100307	CBX7	NM_001346743	-1.72936
ENSG00000062716	VMP1	NM_001329394	-1.72783
ENSG00000143013	LMO4	NM_006769	-1.72314
ENSG00000090006	LTBP4	NM_001042544	-1.723
ENSG00000130513	GDF15	NM_004864	-1.72236
ENSG00000185324	CDK10	NM_001098533	-1.71931
ENSG00000141519	CCDC40	NM_001243342	-1.71482
ENSG00000104957	CCDC130	NM_001320561	-1.70677
ENSG00000147454	SLC25A37	NM_001317812	-1.70255
ENSG00000144026	ZNF514	NM_001318005	-1.70195
ENSG00000112357	PEX7	NM_000288	-1.70148
ENSG00000171298	GAA	NM_000152	-1.70065
ENSG00000161912	ADCY10P1	NM_001010871	-1.69992
ENSG00000163463	KRTCAP2	NM_173852	-1.69782
ENSG00000197046	SIGLEC15	NM_213602	-1.6929
ENSG00000007866	TEAD3	NM_003214	-1.69235
ENSG00000138347	MYPN	NM_001256267	-1.69036
ENSG00000145476	CYP4V2	NM_207352	-1.68933
ENSG00000125775	SDCBP2	NM_001199784	-1.68588
ENSG00000197558	SSPO	NM_198455	-1.68235
ENSG00000198369	SPRED2	NM_001128210	-1.68161
ENSG00000095713	CRTAC1	NM_001206528	-1.68027
ENSG00000225377	NRSN2-AS1	NR_109990	-1.67994
ENSG00000260942	CAPN10-DT	NR_103792	-1.67815
ENSG00000249087	ZNF436-AS1	NM_001008896	-1.67666
ENSG00000146083	RNF44	NM_014901	-1.6708
ENSG00000135437	RDH5	NM_001199771	-1.66823
ENSG00000135636	DYSF	NM_001130455	-1.66604
ENSG00000047644	WWC3	NM_015691	-1.66259
ENSG00000019144	PHLDB1	NM_001144758	-1.66242
ENSG00000253552	HOXA-AS2	NR_122069	-1.66165
ENSG00000159753	CARMIL2	NM_001013838	-1.66128
ENSG00000142102	PGGHG	NM_025092	-1.66086
ENSG00000179476	C14orf28	NM_001017923	-1.66079
ENSG00000166012	TAF1D	NM_024116	-1.65994
ENSG00000105605	CACNG7	NM_031896	-1.65842
ENSG00000071242	RPS6KA2	NM_001006932	-1.65825
ENSG00000126106	TMEM53	NM_001300746	-1.65581
ENSG00000116574	RHOU	NM_021205	-1.6535
ENSG00000183691	NOG	NM_005450	-1.65299
ENSG00000257176	LOC100506606	NR_103860	-1.64834
ENSG00000229358	DPY19L1P1	NR_036680	-1.64823
ENSG00000247137	LOC100506282	NM_018705	-1.64739
ENSG00000169231	THBS3	NM_001252607	-1.64628
ENSG00000114735	HEMK1	NM_001317851	-1.64543
ENSG00000143382	ADAMTSL4	NM_001288607	-1.64257
ENSG00000167733	HSD11B1L	NM_001267868	-1.64133
ENSG00000181004	BBS12	NM_001178007	-1.64093
ENSG00000167619	TMEM145	NM_173633	-1.64075
ENSG00000229474	PATL2	NM_001145112	-1.64073
ENSG00000116717	GADD45A	NM_001199741	-1.64068
ENSG00000205485	LOC100133091	NR_029411	-1.64045
ENSG00000154319	FAM167A	NM_053279	-1.63867
ENSG00000100814	CCNB1IP1	NM_021178	-1.63776
ENSG00000090861	AARS	NM_001605	-1.63698
ENSG00000270547	LINC01235	NR_033863	-1.63545
ENSG00000171346	KRT15	NM_002275	-1.63484
ENSG00000180769	WDFY3-AS2	NM_205857	-1.63431
ENSG00000135318	NT5E	NM_001204813	-1.633
ENSG00000108465	CDK5RAP3	NM_001278197	-1.63299
ENSG00000118407	FILIP1	NM_001289987	-1.62996
ENSG00000001617	SEMA3F	NM_001318798	-1.62694
ENSG00000154646	TMPRSS15	NM_002772	-1.6268
ENSG00000130653	PNPLA7	NM_001098537	-1.62617
ENSG00000075213	SEMA3A	NM_006080	-1.62552
ENSG00000230590	FTX	NR_028379	-1.62458
ENSG00000260404	LOC729218	NR_103825	-1.62362
ENSG00000153982	GDPD1	NM_001165993	-1.62245
ENSG00000269893	SNHG8	NR_003584	-1.62051
ENSG00000169330	MINAR1	NM_015206	-1.61882
ENSG00000196366	C9orf163	NM_152571	-1.61867
ENSG00000137628	DDX60	NM_017631	-1.61536
ENSG00000222009	BTBD19	NM_001136537	-1.61505
ENSG00000196611	MMP1	NM_001145938	-1.61465
ENSG00000224032	EPB41L4A-AS1	NM_053000	-1.6143
ENSG00000146350	TBC1D32	NM_152730	-1.61281
ENSG00000003147	ICA1	NM_001136020	-1.61243
ENSG00000240694	PNMA2	NM_007257	-1.61165
ENSG00000142178	SIK1	NM_173354	-1.61066
ENSG00000170915	PAQR8	NM_133367	-1.60959
ENSG00000072195	SPEG	NM_001173476	-1.6076
ENSG00000163041	H3F3A	NM_002107	-1.60759
ENSG00000227038	GTF2IP7	NR_135079	-1.60742
ENSG00000153879	CEBPG	NM_001252296	-1.60731
ENSG00000223891	OSER1-DT	NR_038337	-1.60658
ENSG00000249279	LINC02057	NR_146624	-1.60579
ENSG00000143630	HCN3	NM_020897	-1.60556
ENSG00000182796	TMEM198B	NM_001013700	-1.60396
ENSG00000109618	SEPSECS	NM_001159728	-1.60358
ENSG00000137752	CASP1	NM_001223	-1.60354
ENSG00000267248	LOC100996660	XR_001752953	-1.60129
ENSG00000247363	LOC100507250	NR_038930	-1.60117
ENSG00000237877	LINC01473	NR_110218	-1.59964
ENSG00000105877	DNAH11	NM_001277115	-1.59781
ENSG00000204257	HLA-DMA	NM_006120	-1.59711
ENSG00000130024	PHF10	NM_018288	-1.5959
ENSG00000215375	MYL5	NM_001363650	-1.5954
ENSG00000094631	HDAC6	NM_001321225	-1.59343
ENSG00000177943	MAMDC4	NM_206920	-1.59321
ENSG00000137343	ATAT1	NM_001031722	-1.59205
ENSG00000197948	FCHSD1	NM_033449	-1.59002
ENSG00000161999	JMJD8	NM_001005920	-1.58977
ENSG00000183506	PI4KAP2	NR_003700	-1.58887
ENSG00000081181	ARG2	NM_001172	-1.58693
ENSG00000143303	RRNAD1	NM_001142560	-1.5846
ENSG00000171163	ZNF692	NM_001136036	-1.58066
ENSG00000262180	OCLM	NM_022375	-1.57896
ENSG00000152784	PRDM8	NM_001099403	-1.57807
ENSG00000110011	DNAJC4	NM_001307980	-1.57803
ENSG00000182197	EXT1	NM_000127	-1.57682
ENSG00000174943	KCTD13	NM_178863	-1.57673
ENSG00000100360	IFT27	NM_001177701	-1.57612
ENSG00000179361	ARID3B	NM_001307939	-1.5753
ENSG00000231889	TRAF3IP2-AS1	NR_034108	-1.57289
ENSG00000037042	TUBG2	NM_001320509	-1.57198
ENSG00000187609	EXD3	NM_001286823	-1.57158
ENSG00000160766	GBAP1	NR_002188	-1.56642
ENSG00000224420	ADM5	NM_001101340	-1.56638
ENSG00000163945	UVSSA	NM_001317934	-1.56569
ENSG00000027697	IFNGR1	NM_000416	-1.56403
ENSG00000182685	BRICD5	NM_182563	-1.56287
ENSG00000165115	KIF27	NM_001271927	-1.56216
ENSG00000233937	CTC-338M12.4	NR_109909	-1.56079
ENSG00000047634	SCML1	NM_001037535	-1.55957
ENSG00000158805	ZNF276	NM_001113525	-1.55657
ENSG00000006756	ARSD	NM_001669	-1.5539
ENSG00000116991	SIPA1L2	NM_020808	-1.5533
ENSG00000196781	TLE1	NM_001303103	-1.55315
ENSG00000169228	RAB24	NM_001031677	-1.55309
ENSG00000164331	ANKRA2	NM_023039	-1.55281
ENSG00000104899	AMH	NM_000479	-1.54874
ENSG00000137185	ZSCAN9	NM_001199479	-1.54777
ENSG00000131016	AKAP12	NM_005100	-1.54596
ENSG00000177426	TGIF1	NM_001278682	-1.54528
ENSG00000160469	BRSK1	NM_032430	-1.54455
ENSG00000026297	RNASET2	NM_003730	-1.54382
ENSG00000108799	EZH1	NM_001321079	-1.54138
ENSG00000149743	TRPT1	NM_001033678	-1.54126
ENSG00000177406	LOC100049716	NR_122124	-1.53627
ENSG00000132003	ZSWIM4	NM_023072	-1.53174
ENSG00000176209	SMIM19	NM_001135674	-1.53078
ENSG00000172932	ANKRD13D	NM_001347901	-1.52924
ENSG00000100083	GGA1	NM_001001560	-1.52813
ENSG00000183891	TTC32	NM_001008237	-1.52776
ENSG00000133247	KMT5C	NM_032701	-1.52752
ENSG00000178038	ALS2CL	NM_001190707	-1.52694
ENSG00000161960	EIF4A1	NM_001204510	-1.5266
ENSG00000178852	EFCAB13	NM_001195192	-1.52649
ENSG00000166123	GPT2	NM_001142466	-1.52595
ENSG00000175309	PHYKPL	NM_001278346	-1.52495
ENSG00000134343	ANO3	NM_001313726	-1.52378
ENSG00000159733	ZFYVE28	NM_001172656	-1.52254
ENSG00000137496	IL18BP	NM_001039659	-1.52204
ENSG00000151498	ACAD8	NM_014384	-1.52179
ENSG00000226696	LENG8-AS1	NR_126418	-1.51995
ENSG00000237753	FLJ42351	NR_033871	-1.5188
ENSG00000204261	PSMB8-AS1	NR_037173	-1.51701
ENSG00000143554	SLC27A3	NM_001317929	-1.51527
ENSG00000107281	NPDC1	NM_015392	-1.51525
ENSG00000142408	CACNG8	NM_031895	-1.51462
ENSG00000204876	LOC389602	NM_001291913	-1.51296
ENSG00000251022	THAP9-AS1	NR_034075	-1.51178
ENSG00000167992	VWCE	NM_152718	-1.51033
ENSG00000173681	BCLAF3	NM_198279	-1.51025
ENSG00000118518	RNF146	NM_001242844	-1.50955
ENSG00000243710	CFAP57	NM_001167965	-1.50904
ENSG00000170190	SLC16A5	NM_001271765	-1.5083
ENSG00000123095	BHLHE41	NM_030762	-1.50673
ENSG00000145029	NICN1	NM_032316	-1.50635
ENSG00000188766	SPRED3	NM_001039616	-1.50153
ENSG00000188026	RILPL1	NM_001319243	-1.50126
ENSG00000081985	IL12RB2	NM_001258214	-1.49761
ENSG00000133639	BTG1	NM_001731	-1.4969
ENSG00000150630	VEGFC	NM_005429	-1.49379
ENSG00000105426	PTPRS	NM_002850	-1.49305
ENSG00000136828	RALGPS1	NM_001190728	-1.49295
ENSG00000154079	SDHAF4	NM_145267	-1.49201
ENSG00000204991	SPIRE2	NM_032451	-1.49187
ENSG00000103168	TAF1C	NM_001243156	-1.49043
ENSG00000256525	POLG2	NM_007215	-1.48275
ENSG00000103257	SLC7A5	NM_003486	-1.48146
ENSG00000198648	STK39	NM_013233	-1.48114
ENSG00000234409	CCDC188	NM_001243537	-1.47826
ENSG00000188493	C19orf54	NM_001353805	-1.47805
ENSG00000026652	AGPAT4	NM_001012733	-1.47803
ENSG00000172663	TMEM134	NM_001078650	-1.47777
ENSG00000206503	HLA-A	NM_001242758	-1.47654
ENSG00000011677	GABRA3	NM_000808	-1.4758
ENSG00000234741	GAS5	NR_002578	-1.47479
ENSG00000139636	LMBR1L	NM_001300750	-1.47223
ENSG00000059728	MXD1	NM_001202513	-1.47148
ENSG00000168386	FILIP1L	NM_001042459	-1.46534
ENSG00000176165	FOXG1	NM_005249	-1.46452
ENSG00000166398	KIAA0355	NM_014686	-1.46363
ENSG00000173530	TNFRSF10D	NM_003840	-1.463
ENSG00000068971	PPP2R5B	NM_006244	-1.46062
ENSG00000066651	TRMT11	NM_001031712	-1.46051
ENSG00000064687	ABCA7	NM_019112	-1.4583
ENSG00000124762	CDKN1A	NM_000389	-1.45794
ENSG00000153071	DAB2	NM_001244871	-1.45647
ENSG00000105483	CARD8	NM_001184900	-1.45137
ENSG00000164074	ABHD18	NM_001039717	-1.45094
ENSG00000214765	SEPT7P2	NR_024271	-1.44983
ENSG00000126091	ST3GAL3	NM_001270459	-1.44804
ENSG00000197283	SYNGAP1	NM_001130066	-1.44777
ENSG00000237172	B3GNT9	NM_033309	-1.4474
ENSG00000110888	CAPRIN2	NM_001002259	-1.44523
ENSG00000164442	CITED2	NM_001168388	-1.4452
ENSG00000172361	CFAP53	NM_145020	-1.44275
ENSG00000196951	SCOC-AS1	NR_033939	-1.44241
ENSG00000142303	ADAMTS10	NM_001282352	-1.44093
ENSG00000107140	TESK1	NM_001318230	-1.43854
ENSG00000151612	ZNF827	NM_001306215	-1.43847
ENSG00000135740	SLC9A5	NM_001323971	-1.43755
ENSG00000011132	APBA3	NM_004886	-1.43745
ENSG00000167578	RAB4B	NM_016154	-1.43522
ENSG00000181513	ACBD4	NM_001135704	-1.43495
ENSG00000135541	AHI1	NM_001134830	-1.43364
ENSG00000150527	MIA2	NM_001247988	-1.43273
ENSG00000121895	TMEM156	NM_001303228	-1.42988
ENSG00000103037	SETD6	NM_001160305	-1.42859
ENSG00000073150	PANX2	NM_001160300	-1.42551
ENSG00000111266	DUSP16	NM_030640	-1.4236
ENSG00000204316	MRPL38	NM_032478	-1.42233
ENSG00000166986	MARS	NM_004990	-1.4218
ENSG00000049192	ADAMTS6	NM_197941	-1.42158
ENSG00000136147	PHF11	NM_001040443	-1.42106
ENSG00000106333	PCOLCE	NM_002593	-1.42104
ENSG00000117616	RSRP1	NM_001321772	-1.41886
ENSG00000152117	LOC150776	NR_026922	-1.41674
ENSG00000100889	PCK2	NM_001018073	-1.41617
ENSG00000186088	GSAP	NM_001350896	-1.41587
ENSG00000110628	SLC22A18	NM_001315501	-1.41457
ENSG00000231666	LINC01704	NR_033946	-1.41369
ENSG00000143178	TBX19	NM_005149	-1.41188
ENSG00000106404	CLDN15	NM_001185080	-1.41127
ENSG00000173818	ENDOV	NM_001164637	-1.40975
ENSG00000197935	ZNF311	NM_001010877	-1.40871
ENSG00000250337	PURPL	NR_038848	-1.40812
ENSG00000164932	CTHRC1	NM_001256099	-1.40653
ENSG00000157353	FUK	NM_145059	-1.40513
ENSG00000119801	YPEL5	NM_001127399	-1.40467
ENSG00000054282	SDCCAG8	NM_001350246	-1.40392
ENSG00000198719	DLL1	NM_005618	-1.40271
ENSG00000164061	BSN	NM_003458	-1.40244
ENSG00000164620	RELL2	NM_001130029	-1.40196
ENSG00000213398	LCAT	NM_000229	-1.40189
ENSG00000223959	AFG3L1P	NM_001031805	-1.4011
ENSG00000109466	KLHL2	NM_001161521	-1.40083
ENSG00000203879	GDI1	NM_001493	-1.39956
ENSG00000089091	DZANK1	NM_001099407	-1.39739
ENSG00000137944	KYAT3	NM_001008661	-1.39703
ENSG00000140400	MAN2C1	NM_001256494	-1.39342
ENSG00000084636	COL16A1	NM_001856	-1.39312
ENSG00000139289	PHLDA1	NM_007350	-1.39292
ENSG00000234155	LINC02535	NR_134633	-1.39215
ENSG00000100767	PAPLN	NM_001365906	-1.39006
ENSG00000186300	ZNF555	NM_001172775	-1.38859
ENSG00000184903	IMMP2L	NM_001244606	-1.38508
ENSG00000154359	LONRF1	NM_001329976	-1.38507
ENSG00000163728	TTC14	NM_001042601	-1.38452
ENSG00000163660	CCNL1	NM_001308185	-1.38373
ENSG00000179008	C14orf39	NM_174978	-1.38367
ENSG00000198198	SZT2	NM_001012960	-1.37996
ENSG00000179912	R3HDM2	NM_001330121	-1.37975
ENSG00000141682	PMAIP1	NM_021127	-1.37668
ENSG00000163516	ANKZF1	NM_001042410	-1.37579
ENSG00000104936	DMPK	NM_001081560	-1.37307
ENSG00000226029	LINC01772	NR_147210	-1.36852
ENSG00000160013	PTGIR	NM_000960	-1.36539
ENSG00000174456	C12orf76	NM_207435	-1.36474
ENSG00000156171	DRAM2	NM_001349881	-1.36467
ENSG00000138286	FAM149B1	NM_173348	-1.36463
ENSG00000197530	MIB2	NM_001170686	-1.36392
ENSG00000138036	DYNC2LI1	NM_001012665	-1.3634
ENSG00000205078	SYCE1L	NM_001129979	-1.36337
ENSG00000214941	ZSWIM7	NM_001042697	-1.36248
ENSG00000198517	MAFK	NM_002360	-1.36033
ENSG00000214595	EML6	NM_001039753	-1.35998
ENSG00000260916	CCPG1	NM_001204450	-1.35843
ENSG00000087157	PGS1	NM_024419	-1.35745
ENSG00000162772	ATF3	NM_001030287	-1.35685
ENSG00000163683	SMIM14	NM_001317896	-1.35491
[truncated: 162 more rows]
